# Supplementary material for: Interleukin-6 stimulates platelet 12-lipoxygenase to drive coagulation in inflammatory arthritis
Source: J Lipid Res. 2026 Jun 29;67(8):101093. doi: 10.1016/j.jlr.2026.101093 (PMC13425847; doi:10.1016/j.jlr.2026.101093)
Supplement: Supplemental Data [file mmc1.xlsx]

## Sheet: Figure 1
		TAT				sP-Selectin				SAA					D-Dimer				PT
		Figure 1A				Figure 1B				Figure 1C					Figure 1D				Figure 1E
		WT naïve	WT AIA Day 3	WT AIA Day 10		WT naïve	WT AIA Day 3	WT AIA Day 10		WT naïve	WT AIA Day 3	WT AIA Day 10			WT naïve	WT AIA Day 3	WT AIA Day 10		WT naïve	WT AIA Day 3	WT AIA Day 10
		1.92791	6.73794	103.771		93	331.667	193.667		131.459	13162.9	738.23			162.677	146.402	230.618		12	7.6	7.9
		2.40465	5.7511	28.5896		115.286	166.714	236.714		90.6386	14747.2	2298.96			213.069	280.225	78.1667		10.3	10	8
		0.916279	16.5515	29.806		131	397.429	390.286		60.1596	6369.11	6350.28			242.186	205.225	140.029		10.7	9.1	8.9
		19.9507	28.7774	26.5045		180.444	340.444	151.556		77.0319	16020.7	2515.54			347.862	94.5392	243.755		8	7.9	8.5
		21.3213	21.8695	47.3559		133.222	248.778	282.111		105.324	15237.5	235.714			263.007	162.088	39.1471		8.7	8.7	8
		21.7599	21.705	61.7202		44.75	199.125	131.625		86.3082	5686.15	303.498			446.75	159.245	103.069		8.65	10.7	8.7
		2.17486	16.716	17.4689						171.255	15827.6	200			207.583	205.906	217.161		7.8	11.5	7.7
		2.15847	27.1875	17.4333						233.978	21826.9	738.23			370.917	338.37	266.874		8.1	8.3	8
		1.69399	0.98209	10.0167						260.026	21820.4	2298.96			214.667	346.268	240.917		7.8		10.2
		2.06011	1.11642	9.35						49.2792	16549.3	6350.28			190.5	410.917	303.833		8
		2.90164	0.668657	15.5167							20726.3	2515.54			310.109	306.333	186.701		13
		10.6	0.489552	91.5167							17035.9				320.552	298.833	340.5		22
		14.2667	0.974627	11.85							24953.3				231.743	344.25	358
		12.4333	0.832836	159.767							53488.3				206.333	388.732	345.5
		7.43333	6.45224	15.7667											280.08	399.271	447.5
		3.1	1.41492	2.18478											305.587	428.333	406.875
		2.18333	0.613953	5.44565											323.92	422.083	368.75
		14.6	0.544186	1.78261											416.891	351.771	294.375
		14.2667	1.03256												271.167	308.646	492.5
		17.5167													395.587	212.708	538.125
		16.35													333.123	292.708	113
		8.60769													367.315	363.958	313.833
		1.53077													380.093	383.833	229.667
		16.3776													386.389	519.667
		2.29552													180.083	523.833
		20.4373													319.25
		1.03793													469.25
		2.74483													261.95
		2.76207													268.2
		2.67586													155.7
		8.3													451.146
		4.50968													197.708
		4.3													240.208
		4.55807
		TAT									SAA
		Figure 1 F									Figure 1 G
		WT naïve	WT AIA Day 3	WT AIA Day 10		Alox12-/- naïve	Alox12 -/- AIA Day 3	Alox12 -/- AIA Day 10			WT naïve	WT AIA Day 3	WT AIA Day 10		Alox12-/- naïve	Alox12 -/- AIA Day 3	Alox12 -/- AIA Day 10
		1.92791	6.73794	103.771		0.74186	2.32326	0.916279			131.459	13162.9	738.23		730.612	15769.7	159.184
		2.40465	5.7511	28.5896		0.939535	1.55581	2.03784			90.6386	14747.2	2298.96		64.4444	56243.4	2070.97
		0.916279	16.5515	29.806		5.63721	0.695349	2.05135			60.1596	6369.11	6350.28		1759.04	30463.6	143.149
		19.9507	28.7774	26.5045		1.16047	0.974419	0.753488			77.0319	16020.7	2515.54		785.277	66279.9	408.455
		21.3213	21.8695	47.3559		1.77674	0.439535	1.32162			105.324	15237.5	235.714		654.811	66607.9	601.604
		21.7599	21.705	61.7202		2.42791	0.555814	1.27674			82.789	5686.15	303.498		30.0358	102639	609.621
		2.17486	16.716	17.4689		7.25349	1.3	1.3			86.3082	15827.6	200				1092.47
		2.15847	27.1875	17.4333							171.255	21826.9	738.23
		1.69399	0.98209	10.0167							233.978	21820.4	2298.96
		2.06011	1.11642	9.35								16549.3	6350.28
		2.90164	0.668657	15.5167								20726.3	2515.54
		10.6	0.489552	91.5167								17035.9
		14.2667	0.974627	11.85								20670.8
		12.4333	0.832836	159.767								24953.3
		7.43333	6.45224	15.7667								53488.3
		3.1	1.41492	2.18478
		2.18333	0.613953	5.44565
		14.6	0.544186	1.78261
		14.2667	1.03256
		17.5167
		16.35
		8.60769
		1.53077
		16.3776
		2.29552
		20.4373
		1.03793
		2.74483
		2.76207
		2.67586
		8.3
		4.50968
		4.3
		4.55807
	Figure 1 H					Figure 1 I				Figure 1 J				Figure 1 K
		Male				Male				Male				Male
		C57BL/6J	Alox12-/-			C57BL/6J	Alox12-/-			C57BL/6J	Alox12-/-			C57BL/6J	Alox12-/-
		64	124			64	30			59	57			8	9
		160	72			49	26			54	69			8.3	9.5
		161	128			35	55			60	51			7.7	8.5
		101	395			47	147			54	48			9.5	8.4
		118	112			46	30			53	65			8.6	8.6
		351	88			168	27			43	54			9.6	8.9
		133	103			34	26			64	60
		88	258			26	72			59	53
		320				133				41

## Sheet: Figure 2
	Figure 2A	12-HETE-PE							Figure 2B	15-HETE-PE							Figure 2C	11-HETE-PE
	WT naïve	WT AIA Day 3	WT AIA Day 10		Alox12-/- naïve	Alox12 -/- AIA Day 3	Alox12 -/- AIA Day 10		WT naïve	WT AIA Day 3	WT AIA Day 10		Alox12-/- naïve	Alox12 -/- AIA Day 3	Alox12 -/- AIA Day 10		WT naïve	WT AIA Day 3	WT AIA Day 10		Alox12-/- naïve	Alox12 -/- AIA Day 3	Alox12 -/- AIA Day 10
	20.1075	93.8121	49.6969		48.5789	33.8904	5.03509		12.3762	41.3833	16.1797		61.1408	34.1165	17.7362		6.77146	71.2388	27.2827		35.3936	26.6216	14.5228
	26.4292	51.4349	85.2433		39.193	23.0018	4.85965		12.0694	18.6509	34.0808		51.3592	21.432	10.3916		6.5617	22.0274	50.7952		31.0091	23.0441	8.9772
	45.1795	83.2961	160.663		19.3509	31.6316	56.5789		20.053	32.9367	47.7466		25.2929	28.843	25.2589		9.61695	42.5267	47.3423		17.4833	22.2416	19.0319
	15.8786	125.601	183.697		20.5088	50.2456	7.50439		16.128	48.4693	57.7084		31.1375	38.877	12.9709		17.3541	63.982	49.7564		18.193	29.731	10.9073
	30.0223	109.023	35.6672		24.9912	18.8509	53.864		20.1959	36.7617	13.8059		36.699	22.4709	56.4676		16.9334	58.5156	19.2563		25.9985	22.7492	36.8055
	31.1265	38.4651	157.999		38.9035	6.35088	19.7421		25.7512	17.1722	54.3626		44.6586	18.7201	20.4515		17.8608	25.967	50.5714		25.4271	19.0608	16.3465
	23.1069	114.853	86.3834		33.1491	18.0263	35.2246		20.1728	44.5822	30.5878		34.1246	34.0162	27.767		13.7526	59.9271	40.5014		25.2523	31.576	23.9924
	33.7498	42.4982	207.407						22.4123	20.9635	67.4302						16.6157	39.9604	81.1596
	48.0734	33.9436	308.798						32.6512	21.2761	111.367						18.1701	22.6004	61.3917
	33.5695	49.4549	247.232						35.3118	22.4035	92.262						21.9135	26.3793	53.2963
	38.6366	13.9447	355.298						33.4313	21.3431	146.327						25.5237	23.6824	92.3427
	73.7503	82.686	183.715						47.7879	36.4581	92.6404						32.0702	37.2971	84.8406
	46.8254	188.448	207.045						27.5355	116.536	99.3425						15.348	93.5501	88.2526
	57.157	146.821	288.083						22.5191	80.9821	109.93						11.3531	134.405	68.5908
	40.1466	235.552	331.192						23.5958	123.879	114.546						13.7591	97.973	71.7502
	60.9262	108.597	79.8509						25.4286	68.1487	17.5728						12.8248	58.533	14.2477
	77.7606	141.903	172.575						32.9096	88.8339	47.61						20.9327	85.4992	35.7994
	38.4024	274.757	184.219						16.6716	122.109	44.4061						10.5481	107.351	31.6353
	50.7675	144.089							21.6031	102.318							12.479	119.219
	58.6981	140.749							21.4912	83.6266							10.6804	74.3986
	71.5	377.469							15.4361	65.5777							15.055	52.9149
	83.7067	391.145							41.299	63.5809							24.1413	52.2295
	199.012	451.377							80.3318	76.3414							40.4318	64.1854
	267.404								57.254								35.3343
	202.645								45.9466								34.4103
	209.667								46.4579								34.2584
	3.00662								36.9748								53.4545
	4.94969								33.8022								38.1788
	21.0647								39.5745								48.3815
	31.6244								55.772								70.0558
																	treatments	Tukey HSD	Tukey HSD	Tukey HSD
		treatments	Tukey HSD	Tukey HSD	Tukey HSD				treatments	Tukey HSD	Tukey HSD	Tukey HSD					pair	Q statistic	p-value	inferfence
		pair	Q statistic	p-value	inferfence				pair	Q statistic	p-value	inferfence					A vs B	8.3165	0.0010053	** p<0.01
		A vs B	4.6116	0.0048797	** p<0.01				A vs B	4.6963	0.0040785	** p<0.01					A vs C	6.0323	0.0010053	** p<0.01
		A vs C	6.0651	0.0010053	** p<0.01				A vs C	5.5849	0.0010053	** p<0.01					B vs C	1.6093	0.495703	insignificant
		B vs C	1.6847	0.464255	insignificant				B vs C	1.1551	0.678189	insignificant
		treatments	Tukey HSD	Tukey HSD	Tukey HSD				treatments	Tukey HSD	Tukey HSD	Tukey HSD					treatments	Tukey HSD	Tukey HSD	Tukey HSD
		pair	Q statistic	p-value	inferfence				pair	Q statistic	p-value	inferfence					pair	Q statistic	p-value	inferfence
		A vs B	0.9704	0.761031	insignificant				A vs B	2.6448	0.175958	insignificant					A vs B	0.1994	0.899995	insignificant
		A vs C	0.9522	0.768323	insignificant				A vs C	3.489	0.0590283	insignificant					A vs C	2.5744	0.191216	insignificant
		B vs C	0.0182	0.899995	insignificant				B vs C	0.8443	0.811569	insignificant					B vs C	2.375	0.239991	insignificant
				Figure 2 D	5-HETE-PE
				WT naïve	WT AIA Day 3	WT AIA Day 10		Alox12-/- naïve	Alox12 -/- AIA Day 3	Alox12 -/- AIA Day 10					Figure 2 E	8-HETE-PE
				8.70814	26.9613	11.8175		67.026	52.5983	23.2248					WT naïve	WT AIA Day 3	WT AIA Day 10		Alox12-/- naïve	Alox12 -/- AIA Day 3	Alox12 -/- AIA Day 10
				9.34203	20.0267	25.4642		66.9115	29.3935	18.3778					4.81468	22.0541	10.1793		35.7438	32.9835	10.5372
				13.8638	28.259	37.7099		33.5983	39.9778	34.6874					5.3731	20.4497	18.1161		30.2727	22.6566	7.61364
				69.8519	32.8041	44.944		41.791	53.3874	17.0362					8.34751	31.2174	35.6348		23.6983	28.8455	17.2603
				58.7991	24.618	3.07767		62.532	23.0206	85.1585					33.8393	36.7883	47.3984		22.1785	36.4917	4.12769
				46.7435	20.9226	47.5718		58.1766	25.738	34.4609					31.9011	26.9144	6.7882		35.7975	19.8806	55.2934
				43.4962	41.4068	11.4801		57.7188	58.4115	43.2308					21.3757	16.7967	40.479		40.9835	18.8727	19.2165
				36.8832	16.2177	39.661									18.8088	42.0413	20.4038		38.8595	38.7521	30.219
				33.0314	19.8782	24.585									22.9686	11.2501	41.8867
				40.8495	20.4364	17.212									22.4866	15.0613	58.0584
				43.3471	17.9786	22.9698									24.0548	14.4373	44.6519
				36.8877	17.788	14.9946									28.2675	9.11682	56.5534
				6.88504	20.5436	16.0478									31.1085	22.5456	33.5465
				3.68238	19.2792	16.2579									15.9091	53.768	38.927
				6.16743	19.188	16.2845									13.2408	22.0071	47.3099
				6.01087	0.708959	16.3296									13.8849	40.1671	56.9489
				8.40168	0.708959	57.1525									14.42	16.495	18.7657
				4.08141	45.5379	49.8151									19.0994	29.2962	60.6488
				2.49501	0.708959										9.03219	61.3063	56.6157
				6.63689	0.708959										12.2091	19.3751
				3.35899	58.8814										14.1859	27.5595
				14.5134	61.1284										8.45624	89.095
				18.0063	65.4236										29.0781	90.438
				58.4416											39.0438	84.9008
				49.1404											59.2066
				57.1585											53.0041
				25.3813											55.8347
				13.2852											8.67172
				17.1359											7.86894
				16.3542											12.4839
															11.978
				Figure 2 F	12-HETE-PL				Figure 2 G	15-HETE-PL			Figure 2 H	11-HETE-PL
				Naïve	Day 3	Day 10			WT naïve	WT AIA	WT AIA		WT naïve	WT AIA	WT AIA
				90.97	93.53	93.64			61.55	60.88	60.4		11.52	6.21	9.46
				88.02	94.13	94.95			57.07	64.97	68.82		0	5.7	8.54
				88.8	93.13	90.82			57.15	59.5	59.82		0	0	0
				86.38					38.18				56.09

## Sheet: Figure 3
				Figure 3A												Figure 3 B												Figure 3C
				WT naïve	WT AIA Day 3	WT AIA Day 10		IL27ra -/- naïve	IL27ra -/- AIA Day 3	IL27ra -/- AIA Day 10		IL6ra -/- naïve	IL6ra -/- AIA Day 3	IL6ra -/- AIA Day 10		WT naïve	WT AIA Day 3	WT AIA Day 10		IL27ra -/- naïve	IL27ra -/- AIA Day 3	IL27ra -/- AIA Day 10		IL6ra -/- naïve	IL6ra -/- AIA Day 3	IL6ra -/- AIA Day 10		WT naïve	WT AIA Day 3	WT AIA Day 10		IL27ra -/- naïve	IL27ra -/- AIA Day 3	IL27ra -/- AIA Day 10		IL6ra -/- naïve	IL6ra -/- AIA Day 3	IL6ra -/- AIA Day 10
				1.92791	6.73794	103.771		12.7667	54.0168	9.59166		25.6	8.1	14.85		93	331.667	193.667		166.714	323.143	204.571		134.571	208.857	118.333		131.459	13162.9	738.23		70.8636	13843.2	2812.15		84.3657	115.493	17.7068
				2.40465	5.7511	28.5896		12.1	18.9169	267.512		2.2125	7.76667	8.85		115.286	166.714	236.714		177.429	450.286	447.429		163.143	316.714	44.5714		90.6386	14747.2	2298.96		45.283	16279.7	3151.13		138.296	42.1988	32.2206
				0.916279	16.5515	29.806		13.2667	7.27483	258.708		1.7125	8.51667	18.9333		131	397.429	390.286		120.444	395.444	248.778		183.778	263.778	281		60.1596	6369.11	6350.28		193.56	9848.4	5825.33		140.893	990.131	36.3933
				19.9507	28.7774	26.5045		7.15	10.2867	54.8277		28.43	32.0167	9.35		180.444	340.444	151.556		143.222	426.556	298.222		173.778	121	187.111		77.0319	16020.7	2515.54		139.524	14841.3	9266.95		287.881	55.0798	18.0697
				21.3213	21.8695	47.3559		4.86452	15.3837	30.9644		1.54038	17.6833	19.0167		133.222	248.778	282.111		188.778	324.889	181		119.125	106	111.556		105.324	15237.5	235.714		38.9253	3064.27	3008.84		109.83	450.34	166.875
				21.7599	21.705	61.7202		4.63871	4.35	18.3377		2.41538				44.75	199.125	131.625		86	269.125	145.375		122.25	124.125	116		86.3082	5686.15	303.498		254.915	634.004	2999.91		66.8414	321.489	45.9698
				2.17486	16.716	17.4689		4.57419	23.1	12.1		5.04194																171.255	15827.6	200		155.308				68.021
				2.15847	27.1875	17.4333			6.85	8.76667		4.89677																233.978	21826.9	738.23						76.671
				1.69399	0.98209	10.0167			9.18333	13.35		4.49355																260.026	21820.4	2298.96						93.709
				2.06011	1.11642	9.35						5.09032																49.2792	16549.3	6350.28
				2.90164	0.668657	15.5167																							20726.3	2515.54
				10.6	0.489552	91.5167																							17035.9
				14.2667	0.974627	11.85																							24953.3
				12.4333	0.832836	159.767																							53488.3
				7.43333	6.45224	15.7667
				3.1	1.41492	2.18478
				2.18333	0.613953	5.44565
				14.6	0.544186	1.78261
				14.2667	1.03256
				17.5167
				16.35
				8.60769
				1.53077
				16.3776
				2.29552
				20.4373
				1.03793
				2.74483
				2.76207
				2.67586
				8.3
				4.50968
				4.3
				4.55807
				Figure 3D													Figure 3E												Figure 3F
				WT naïve	WT AIA Day 3	WT AIA Day 10		IL27ra -/- naïve	IL27ra -/- AIA Day 3	IL27ra -/- AIA Day 10		IL6ra -/- naïve	IL6ra -/- AIA Day 3	IL6ra -/- AIA Day 10			WT naïve	WT AIA Day 3	WT AIA Day 10		IL27ra -/- naïve	IL27ra -/- AIA Day 3	IL27ra -/- AIA Day 10		IL6ra -/- naïve	IL6ra -/- AIA Day 3	IL6ra -/- AIA Day 10		WT naïve	WT AIA Day 3	WT AIA Day 10		IL27ra -/- naïve	IL27ra -/- AIA Day 3	IL27ra -/- AIA Day 10		IL6ra -/- naïve	IL6ra -/- AIA Day 3	IL6ra -/- AIA Day 10
				20.1075	93.8121	49.6969		23.4735	51.5058	114.869		9.50792	77.3338	21.323			12.3762	41.3833	16.1797		10.4041	16.0556	35.4165		5.50055	20.1034	10.8024		6.77146	71.2388	27.2827		5.86116	15.0365	49.1288		4.37553	21.5977	19.6751
				26.4292	51.4349	85.2433		28.968	67.9581	119.73		28.9262	30.3413	52.8821			12.0694	18.6509	34.0808		14.4748	21.6042	33.9771		13.0165	9.78579	17.1293		6.5617	22.0274	50.7952		6.16543	25.2583	33.5827		7.64155	13.8852	23.0606
				45.1795	83.2961	160.663		43.8335	68.5334	84.601		35.5114	60.3987	127.53			20.053	32.9367	47.7466		17.461	25.3087	24.2802		21.6049	17.5073	36.3956		9.61695	42.5267	47.3423		7.92527	32.554	22.8147		19.4976	16.1644	36.2399
				15.8786	125.601	183.697		56.8891	46.0098	337.679		61.849	74.9851	83.4997			16.128	48.4693	57.7084		21.653	16.6376	93.6057		42.2511	24.5383	21.8737		17.3541	63.982	49.7564		8.58165	34.9777	96.8228		46.1302	23.9268	21.9622
				30.0223	109.023	35.6672		60.6677	91.1247	202.049		34.4679	67.7751	74.151			20.1959	36.7617	13.8059		47.2714	30.7213	61.8852		49.3473	21.3857	19.5896		16.9334	58.5156	19.2563		52.5427	38.5334	80.5516		61.301	21.3305	17.8954
				31.1265	38.4651	157.999		15.4592	126.278	230.579		65.8146					25.7512	17.1722	54.3626		49.186	42.8363	68.2155		48.855				17.8608	25.967	50.5714		57.7087	55.0046	90.1702		70.7066
				23.1069	114.853	86.3834		53.9038	234.436	301.483		31.9431					20.1728	44.5822	30.5878		50.2371	74.5713	85.7968		40.024				13.7526	59.9271	40.5014		58.3021	86.2666	103.063		59.4105
				33.7498	42.4982	207.407			193.042	273.381		3.00662					22.4123	20.9635	67.4302			67.3551	76.3628		2.83748				16.6157	39.9604	81.1596			83.0905	82.4755		3.43954
				48.0734	33.9436	308.798			254.302	192.21							32.6512	21.2761	111.367			75.219	58.2151						18.1701	22.6004	61.3917			83.4759	76.8366
				33.5695	49.4549	247.232											35.3118	22.4035	92.262										21.9135	26.3793	53.2963
				38.6366	13.9447	355.298											33.4313	21.3431	146.327										25.5237	23.6824	92.3427
				73.7503	82.686	183.715											47.7879	36.4581	92.6404										32.0702	37.2971	84.8406
				46.8254	188.448	207.045											27.5355	116.536	99.3425										15.348	93.5501	88.2526
				57.157	146.821	288.083											22.5191	80.9821	109.93										11.3531	134.405	68.5908
				40.1466	235.552	331.192											23.5958	123.879	114.546										13.7591	97.973	71.7502
				60.9262	108.597	79.8509											25.4286	68.1487	17.5728										12.8248	58.533	14.2477
				77.7606	141.903	172.575											32.9096	88.8339	47.61										20.9327	85.4992	35.7994
				38.4024	274.757	184.219											16.6716	122.109	44.4061										10.5481	107.351	31.6353
				50.7675	144.089												21.6031	102.318											12.479	119.219
				58.6981	140.749												21.4912	83.6266											10.6804	74.3986
				71.5	377.469												15.4361	65.5777											15.055	52.9149
				83.7067	391.145												41.299	63.5809											24.1413	52.2295
				199.012	451.377												80.3318	76.3414											40.4318	64.1854
				267.404													57.254												35.3343
				202.645													45.9466												34.4103
				209.667													46.4579												34.2584
				3.00662													36.9748												53.4545
				4.94969													33.8022												38.1788
				21.0647													39.5745												48.3815
				31.6244													55.772												70.0558
				Figure 3 G												Figure 3 H
				WT naïve	WT AIA Day 3	WT AIA Day 10		IL27ra -/- naïve	IL27ra -/- AIA Day 3	IL27ra -/- AIA Day 10		IL6ra -/- naïve	IL6ra -/- AIA Day 3	IL6ra -/- AIA Day 10		WT naïve	WT AIA Day 3	WT AIA Day 10		IL27ra -/- naïve	IL27ra -/- AIA Day 3	IL27ra -/- AIA Day 10		IL6ra -/- naïve	IL6ra -/- AIA Day 3	IL6ra -/- AIA Day 10
				8.70814	26.9613	11.8175		8.96563	7.16524	12.4364		4.16975	9.7687	4.89983		4.81468	22.0541	10.1793		5.61464	13.7171	28.3785		1.48235	18.3229	5.82824
				9.34203	20.0267	25.4642		9.57249	8.69127	11.9774		8.44348	6.48628	6.55982		5.3731	20.4497	18.1161		4.3529	17.3877	28.6424		8.98594	10.7942	8.45038
				13.8638	28.259	37.7099		7.49535	8.704	8.62922		8.86363	8.45828	11.9633		8.34751	31.2174	35.6348		7.06997	15.3755	22.2189		5.85821	15.7616	27.5655
				69.8519	32.8041	44.944		10.3558	2.91785	57.3176		14.6569	8.69071	8.34863		33.8393	36.7883	47.3984		7.42946	6.73301	67.919		18.2151	16.6718	21.1129
				58.7991	24.618	3.07767		8.6205	29.2151	38.7406		17.7809	8.7601	8.6507		31.9011	26.9144	6.7882		19.9554	26.0543	47.0681		17.1366	16.816	20.4934
				46.7435	20.9226	47.5718		12.6306	34.699	23.8259		9.61116				21.3757	16.7967	40.479		10.2259	39.9427	55.7793		17.788
				43.4962	41.4068	11.4801		9.1285	54.1613	49.6721		14.4719				18.8088	42.0413	20.4038		13.0655	55.3178	59.6293		11.3755
				36.8832	16.2177	39.661			36.8035	24.4143		3.58216				22.9686	11.2501	41.8867			45.8788	46.4994		2.17923
				33.0314	19.8782	24.585			48.7108	33.7428						22.4866	15.0613	58.0584			61.8467	36.9652
				40.8495	20.4364	17.212										24.0548	14.4373	44.6519
				43.3471	17.9786	22.9698										28.2675	9.11682	56.5534
				36.8877	17.788	14.9946										31.1085	22.5456	33.5465
				6.88504	20.5436	16.0478										15.9091	53.768	38.927
				3.68238	19.2792	16.2579										13.2408	22.0071	47.3099
				6.16743	19.188	16.2845										13.8849	40.1671	56.9489
				6.01087	0.708959	16.3296										14.42	16.495	18.7657
				8.40168	0.708959	57.1525										19.0994	29.2962	60.6488
				4.08141	45.5379	49.8151										9.03219	61.3063	56.6157
				2.49501	0.708959											12.2091	19.3751
				6.63689	0.708959											14.1859	27.5595
				3.35899	58.8814											8.45624	89.095
				14.5134	61.1284											29.0781	90.438
				18.0063	65.4236											39.0438	84.9008
				58.4416												59.2066
				49.1404												53.0041
				57.1585												55.8347
				25.3813												8.67172
				13.2852												7.86894
				17.1359												12.4839
				16.3542												11.978

## Sheet: Figure 4
	Figure 4 A,B					Figure 4 C,D
	Sample Name (ng/mL of blood)	12-HETE	14-HDOHE			Sample Name (ng/mL of blood)	12-HETE	14-HDOHE
	WT naïve	210.069	64.928			WT naïve	210.069	64.928
	WT naïve	235.851	73.907			WT naïve	235.851	73.907
	WT naïve	284.53	98.7615			WT naïve	284.53	98.7615
	WT naïve	348.357	127.953			WT naïve	348.357	127.953
	WT naïve	320.255	173.643			WT naïve	320.255	173.643
	WT naïve	280.02	106.608			WT naïve	280.02	106.608
	WT naïve	444.679	128.159			WT naïve	444.679	128.159
	WT naïve	393.217	120.018			WT naïve	393.217	120.018
	WT naïve	245.24	85.5424			WT naïve	245.24	85.5424
	WT naïve	536.74	163.248			WT naïve	536.74	163.248
	WT naïve	392.161	146.468			WT naïve	392.161	146.468
	WT naïve	451.75	197.865			WT naïve	451.75	197.865
	WT naïve	280.05	126.265			WT naïve	280.05	126.265
	WT naïve	234.446	111.294			WT naïve	234.446	111.294
	WT naïve	251.144	121.135			WT naïve	251.144	121.135
	WT naïve	634.982	202.031			WT naïve	634.982	202.031
	WT naïve	521.684	173.352			WT naïve	521.684	173.352
	WT naïve	699.882	252.155			WT naïve	699.882	252.155
	WT naïve	635.044	179.314			WT naïve	635.044	179.314
	WT naïve	862.017	298.347			WT naïve	862.017	298.347
	WT naïve	1205.79	406.839			WT naïve	1205.79	406.839
	WT naïve	22.8156	8.60845			WT naïve	22.8156	8.60845
	WT naïve	28.5014	9.14053			WT naïve	28.5014	9.14053
	WT naïve	57.8699	20.8275			WT naïve	57.8699	20.8275
	WT naïve	110.706	32.7879			WT naïve	110.706	32.7879
	CTL IL27ra-/-	158.871	83.3422			CTL Alox15 -/-	693.659	314.142
	CTL IL27ra-/-	214.019	115.899			CTL Alox15 -/-	1235.95	478.974
	CTL IL27ra-/-	215.529	125.682			CTL Alox15 -/-	849.388	424.972
	CTL IL27ra-/-	261.558	146.764			CTL Alox15 -/-	742.966	336.021
	CTL IL27ra-/-	138.461	63.7231			CTL Alox15 -/-	902.02	431.267
	CTL IL27ra-/-	60.2634	22.2285			CTL Alox15 -/-	825.897	413.255
	CTL IL27ra-/-	189.037	72.9442			CTL Alox15 -/-	846.35	414.832
	CTL IL6ra-/-	190.715	60.739			CTL Alox15 -/-	766.091	390.446
	CTL IL6ra-/-	206.133	61.8699			CTL Alox15 -/-	1010.13	497.855
	CTL IL6ra-/-	327.048	64.7388			CTL Alox15 -/-	886.798	222.508
	CTL IL6ra-/-	189.306	90.4785			CTL Alox15 -/-	1052.44	321.13
	CTL IL6ra-/-	886.044	257.448			CTL Alox15 -/-	564.782	150.91
	CTL IL6ra-/-	155.425	70.159			CTL Alox15 -/-	1703.28	303.346
	CTL IL6ra-/-	119.868	50.3286			CTL Alox15 -/-	2316.23	752.149
	CTL IL6ra-/-	175.981	87.5344			CTL Alox15 -/-	1077.61	371.527
	CTL IL6ra-/-	122.402	70.8004			CTL Alox15 -/-	1112.3	367.238
	CTL IL6ra-/-	18.5357	10.3854			CTL Alox15 -/-	1162.47	444.885
	WT AIA Day 3	674.957	333.95			CTL Alox12 -/-	2.13164	3.49008
	WT AIA Day 3	696.926	226.079			CTL Alox12 -/-	1.36468	2.55062
	WT AIA Day 3	805.41	284.725			CTL Alox12 -/-	1.01323	1.31753
	WT AIA Day 3	860.671	311.595			CTL Alox12 -/-	2.15645	4.75498
	WT AIA Day 3	578.272	276.725			CTL Alox12 -/-	1.1838	1.53915
	WT AIA Day 3	609.597	325.532			WT	674.957	333.95
	WT AIA Day 3	693.538	407.222			WT	696.926	226.079
	WT AIA Day 3	722.2	427.132			WT	805.41	284.725
	WT AIA Day 3	403.723	214.997			WT	860.671	311.595
	WT AIA Day 3	601.666	367.492			WT	578.272	276.725
	WT AIA Day 3	378.378	183.087			WT	609.597	325.532
	WT AIA Day 3	1104.63	477.127			WT	693.538	407.222
	WT AIA Day 3	1093.51	466.191			WT	722.2	427.132
	WT AIA Day 3	1613.93	721.009			WT	403.723	214.997
	WT AIA Day 3	1121.39	426.843			WT	601.666	367.492
	WT AIA Day 3	1328.72	499.908			WT	378.378	183.087
	WT AIA Day 3	1538.52	607.481			WT	1104.63	477.127
	WT AIA Day 3	1750.81	644.574			WT	1093.51	466.191
	WT AIA Day 3	1347.87	442.759			WT	1613.93	721.009
	WT AIA day 10	275.402	109.689			WT	1121.39	426.843
	WT AIA day 10	557.731	208.437			WT	1328.72	499.908
	WT AIA day 10	420.9	144.09			WT	1538.52	607.481
	WT AIA day 10	551.319	283.651			WT	1750.81	644.574
	WT AIA day 10	670.059	309.26			WT	1347.87	442.759
	WT AIA day 10	864.885	396.479			Alox15 -/-	952.569	343.973
	WT AIA day 10	956.634	387.043			Alox15 -/-	1115.66	497.284
	WT AIA day 10	686.095	345.674			Alox15 -/-	1286.72	648.561
	WT AIA day 10	898.072	380.796			Alox15 -/-	1070.02	464.41
	WT AIA day 10	833.222	371.946			Alox15 -/-	1431.83	579.371
	WT AIA day 10	422.731	196.78			Alox15 -/-	1825.87	806.361
	WT AIA day 10	559.591	235.888			Alox15 -/-	835.551	260.655
	WT AIA day 10	578.306	266.211			Alox15 -/-	1420.87	619.57
	WT AIA day 10	665.054	370.367			Alox12 -/-	4.34297	6.65559
	WT AIA day 10	251.634	108.466			Alox12 -/-	3.80925	5.18079
	WT AIA day 10	629.702	247.043			Alox12 -/-	6.39045	6.98745
	WT AIA day 10	384.947	155.623			Alox12 -/-	8.904	6.04039
	WT AIA day 10	664.842	314.301			Alox12 -/-	4.41695	7.53828
	AIA DAY 3 Il27ra-/-	393.15	188.094			Alox12 -/-	3.33195	6.60664
	AIA DAY 3 Il27ra-/-	366.778	210.376			Alox12 -/-	4.06862	5.68952
	AIA DAY 3 Il27ra-/-	527.673	252.349			WT	275.402	109.689
	AIA DAY 3 Il27ra-/-	772.783	389.967			WT	557.731	208.437
	AIA DAY 3 Il27ra-/-	668.169	352.333			WT	420.9	144.09
	AIA DAY 3 Il27ra-/-	805.829	382.734			WT	551.319	283.651
	AIA DAY 3 Il27ra-/-	403.255	214.191			WT	670.059	309.26
	AIA DAY 3 Il27ra-/-	508.069	279.079			WT	864.885	396.479
	AIA DAY 3 Il27ra-/-	563.51	313.836			WT	956.634	387.043
	AIA DAY 10 Il27ra-/-	829.091	418.737			WT	686.095	345.674
	AIA DAY 10 Il27ra-/-	813.432	379.995			WT	898.072	380.796
	AIA DAY 10 Il27ra-/-	1040.05	574.629			WT	833.222	371.946
	AIA DAY 10 Il27ra-/-	1033.12	603.314			WT	422.731	196.78
	AIA DAY 10 Il27ra-/-	851.32	468.048			WT	559.591	235.888
	AIA DAY 10 Il27ra-/-	874.394	470.221			WT	578.306	266.211
	AIA DAY 10 Il27ra-/-	1132.71	494.937			WT	665.054	370.367
	AIA DAY 10 Il27ra-/-	511.791	326.351			WT	251.634	108.466
	AIA DAY 10 Il27ra-/-	563.634	303.472			WT	629.702	247.043
	AIA Day 3 IL6ra-/-	388.632	271.586			WT	384.947	155.623
	AIA Day 3 IL6ra-/-	204.694	106.57			WT	664.842	314.301
	AIA Day 3 IL6ra-/-	295.899	162.281			Alox15 -/-	578.51	241.18
	AIA Day 3 IL6ra-/-	580.712	165.241			Alox15 -/-	674.507	326.943
	AIA Day 3 IL6ra-/-	391.295	212.505			Alox15 -/-	661.687	272.941
	AIA Day 10 IL6ra-/-	517.639	231.211			Alox15 -/-	1086.1	380.253
	AIA Day 10 IL6ra-/-	407.475	218.835			Alox15 -/-	1237.63	449.936
	AIA Day 10 IL6ra-/-	568.699	346.79			Alox15 -/-	638.579	233.248
	AIA Day 10 IL6ra-/-	303.258	213.473			Alox15 -/-	568.829	247.205
	AIA Day 10 IL6ra-/-	303.495	198.202			Alox15 -/-	730.281	335.947
						Alox12 -/-	3.60336	5.36483
						Alox12 -/-	2.027	4.18798
						Alox12 -/-	5.90978	8.03515
						Alox12 -/-	2.58418	4.46504
						Alox12 -/-	3.85098	4.23842
						Alox12 -/-	1.71486	1.96694
						Alox12 -/-	4.7364	6.42415
	Figure 4E
	SAPE		15-HETE-PEs		SAPE		15-HETE-PEs		SAPE		15-HETE-PEs		SAPE		15-HETE-PEs
	WT naïve	WT AIA Day 10	WT naïve	WT AIA Day 10	IL27ra -/- naïve	IL27ra -/- AIA Day 10	IL27ra -/- naïve	IL27ra -/- AIA Day 10	IL6ra -/- naïve	IL6ra -/- AIA Day 10	IL6ra -/- naïve	IL6ra -/- AIA Day 10	Alox12-/- naïve	Alox12 -/- AIA Day 10	Alox12-/- naïve	Alox12 -/- AIA Day 10
	427	770	443	1857	351	763	461.5	1523	237	352.5	351	503.5	333.5	614.5	559.5	1640
	308	948	369	1222	293	435	502	836.5	327.5	267.5	291	388	264.5	625.5	345	1270
	451	1500	345	2891	1036.5	1290.5	483.5	3829.5	1125	1369	588	852.5	759.5	1164	617	493.5
	536	998	454	736	319.5	625.5	600	4159.5	449	1354.5	1162.5	1021.5	334.5	875.5	578	687
	400	1294	316	573					909	364.5	1170	1134.5	279	2596	652	979.5
	310	1077	750	1491									745.5	1015	359	1124.5
	452		121										1164		493.5
	417		196
	536		374

## Sheet: Figure 5
		Value below limit of detection (LOD)
		Missing values imputation method: half of the lowest detected concentration for each lipid, and represented in red cells.
	Fig 5A
	Days	WT AIA																																												PLOX KO AIA
	0	1.68	-2.16	1.68	-2.16	-6	-0.24	1.68	-7.91	5.52	-0.24	-0.24	-0.24	3.6	-0.24	1.68	3.6	-4	0	4	2	0	2	-2	0	2	0	2	0	5	7	1	3	5	3	9	3	3	-5	-7	-3	-3	-5	-5	-13	0.14	0.14	2.06	-1.79
	1	13.19	11.27	11.27	17.03	18.94	7.43	9.35	3.6	13.19	11.27	15.11	7.43	18.94	15.11	13.19	11.27	6	4	0	6	12	8	8	-2	6	4	8	4	4	2	8	9	6	17	2	4	4	10	21	18	18	24	10	18	17.47	15.54	19.39	13.62
	2	18.94	9.35	11.27		18.94		7.43		7.43	5.52	9.35		17.03	15.11	18.94	18.94	12	8	6	15	10	11	8	8	4	10	4	8	15	18	25	23	30	34	7	28	32	51	38	40	22	35	22	40	25.17	11.69	19.39	23.25
	3	17.03	7.43	17.03	17.03	13.19	7.43	7.43	9.35	7.43	3.6	9.35	7.43	13.19	13.19	15.11	7.43	8	4	0	8	15	2	2	4	2	6	8	8	13	16	23	13	28	26	23	28	23	20	19	22	32	43	22	33	17.47	7.84	15.54	11.69
	7	1.68	-4.08	1.68	-2.16	11.27	-2.16	3.6	-0.24	-2.16	-4.08	3.6	-4.08	3.6	1.68	1.68	3.6	10	6	2	4	4	0	-2	2	-2	4	-2	0	-2	2	-2	-4	7	4	-7	2	-9	2	2	2	0	-2	4	16	9.35	7.43	11.27	3.6
	10	1.68	-2.16	-4.08	-4.08	1.68	-4.08	-2.16	-7.91	-4.08	-7.91	-7.91	-4.08	3.6	-4.08	1.68	-2.16	6	2	-6	2	-2	2	-4	2	2	2	0	-4	-2	0	-4	0	-2	-2	-9	-2	2	2	4	2	2	-6	-8	9	3.6	0.14	7.84	2.06
	Figure 5B
	WT AIA	Alox12 -/- AIA	Alox15 -/- AIA	WT AIA	Alox12 -/- AIA	Alox15 -/- AIA
	6	10	5	2	0.5	7					Figure 5G
	1	10.25	6	10	9.5	9.5					WT naïve	WT AIA Day 3	WT AIA Day 10		Alox12-/- naïve	Alox12 -/- AIA Day 3	Alox12 -/- AIA Day 10		Alox15 -/- naïve	Alox15 -/- AIA Day 3	Alox15 -/- AIA Day 10
	2	9	5	9	4.25	7					1.98	0.94	9.59		0.14	3.74	4.47		0.1	0.3	2.45
	3.5	8.75	4	11.5	8.75	4					0.1	1.28	13.21		0.43	0.82	3.18		0.1	0.41	0.1
	2	8	2	8.5	5.5	4					0.1	1.57	15.98		0.41	2.14	41.72		0.1	0.1	0.1
	9.25	9.5	4.5	6.5	7	8.5					0.61	0.38	5.43			21.49	20.87		0.1	0.1	0.24
	7.5		5	8		8.5					0.1	1.57	2.06			35.7	8.65		0.16	0.14	0.1														Missing values imputation method:
	7.5		1	0							0.61																								Missing value was replaced with half of the lowest detected concentration for each lipid, and represented in red cells.
	3			9.5							0.19
	9.75			0
	7.75			11.5
				6.5							Figure 5H
											WT naïve	WT AIA Day 3	WT AIA Day 10		Alox12-/- naïve	Alox12 -/- AIA Day 3	Alox12 -/- AIA Day 10		Alox15 -/- naïve	Alox15 -/- AIA Day 3	Alox15 -/- AIA Day 10
											0.575776	0.172419	1.08145		0.125336	0.364931	0.511275		0.135191	0.0437754	1.43371
	Figure 5C										0.0199003	0.294596	1.35086		0.688632	0.182944	0.403987		0.0398006	0.0199003	0.143604
	WT AIA	Alox12 -/- AIA	Alox15 -/- AIA	WT AIA	Alox12 -/- AIA	Alox15 -/- AIA					0.0199003	0.0199003	1.37109		0.50124	0.381608	7.47987		0.0199003	0.0199003	0.132687
	2	2.75	2	1	0	3.5					0.434057	0.0925171	0.654909			3.58112	3.64337		0.0199003	0.56449	1.08048
	0.5	2.75	3	2.5	2.25	4.5					0.0764028	0.310738	0.295931			4.96343	2.00449		0.425516	0.379205	0.415172
	1.5	2	2	2	1	3					0.736591
	1.5	2.75	2	3	2.25	2					0.182025
	0.5	2.75	0.5	2	1.5	2
	2	2.75	2	2	2.75	3
	1.5		2	2		4
	2		0.5	0
	0.5			3.25
	2.75			0
	2			3.5
				1.5
	Figure 5D
	WT AIA	Alox12 -/- AIA	Alox15 -/- AIA	WT AIA	Alox12 -/- AIA	Alox15 -/- AIA
	2	3	1.5	1	0.5	2.5
	0.5	3	0.5	2.5	2.75	1.5
	0	2.5	1	2.5	1	1
	0.5	2.5	1	3	2.25	1
	0.5	1.75	0.5	2	1	1.5
	3	2	0.5	1	1	2
	2.5		1.5	2		1.5
	2		0.5	0
	1			1.5
	2			0
	2			3
				1.5
	Figure 5E
	WT AIA	Alox12 -/- AIA	Alox15 -/- AIA	WT AIA	Alox12 -/- AIA	Alox15 -/- AIA
	1.5	2.75	1	0	0	1
	0	2.5	1.5	2.5	2.25	2
	0.5	2.5	1.5	1.5	0.75	1.5
	1.5	2.25	0.5	2.5	2.25	1
	1	1.75	1	2.5	1.5	0.5
	2.25	2.75	1.5	1	1.75	2.5
	2		1	2		1.5
	2		0	0
	1			2.5
	2.5			0
	2			3
				2
	Figure 5F
	WT AIA	Alox12 -/- AIA	Alox15 -/- AIA	WT AIA	Alox12 -/- AIA	Alox15 -/- AIA
	0.5	1.5	0.5	0	0	0
	0	2	1	2.5	2.25	1.5
	0	2	0.5	3	1.5	1.5
	0	1.25	0.5	3	2	0
	0	1.75	0	2	1.5	0
	2	2	0.5	2.5	1.5	1
	1.5		0.5	2		1.5
	1.5		0	0
	0.5			2.25
	2.5			0
	1.75			2
				1.5
[truncated: 42 more columns]

## Sheet: Figure 6
	Figure 6A
	WT naïve	WT AIA	WT AIA		Alox12 -/- naïve	Alox12 -/- AIA Day 3	Alox12 -/- AIA Day 10		Alox15 -/- naïve	Alox15 -/- AIA Day 3	Alox15 -/- AIA Day 10
	6.28244	15.3601	161.715		55.9505	33.1562	96.0447		8.39156	11.5717	14.9228
	7.66082	23.6653	116.48		0.528335	49.306	51.5256		34.584	19.6458	9.01038
	3.58048	20.5876	54.3867		0.438647	36.3431	49.2143		9.93892	10.4541	30.7449
	7.94937	41.7102	31.7497		0.175908	5.39013	21.4987		25.204	4.51541	13.1582
	80.6426	42.2127	16.505			12.4159	15.0307			4.61904	13.1573
	9.07958
	Figure 6B
	WT naïve	WT AIA	WT AIA		Alox12 -/- naïve	Alox12 -/- AIA Day 3	Alox12 -/- AIA Day 10		Alox15 -/- naïve	Alox15 -/- AIA Day 3	Alox15 -/- AIA Day 10
	0.539829	1.46226	22.1849		15.6019	8.4697	23.4165		0.387696	0.774992	1.74697
	0.282731	1.88137	16.3018		0.523325	13.4063	17.4257		0.577959	1.20023	1.2946
	0.125043	1.47632	10.0651		0.496625	5.68383	16.108		0.280288	0.312487	1.28022
	0.248627	4.0213	4.22823		0.255582	1.56794	4.25718		0.401046	1.52449	1.03193
	1.08163	3.0544	2.11708			3.13515	3.0416			1.97911	0.954882
	0.398659
	Figure 6C
	WT naïve	WT AIA	WT AIA		Alox12 -/- naïve	Alox12 -/- AIA Day 3	Alox12 -/- AIA Day 10		Alox15 -/- naïve	Alox15 -/- AIA Day 3	Alox15 -/- AIA Day 10
	8.74524	15.3178	105.821		126.504	102.412	138.033		7.50528	11.3842	27.2141
	8.24744	16.5551	101.923		8.08503	185.616	81.7468		17.9092	16.5093	16.5397
	3.78078	13.1964	54.8315		6.54786	40.2405	48.3191		12.3382	6.06586	29.4206
	7.63962	27.8141	39.0524		5.47377	8.39665	29.339		13.3484	20.3993	13.5124
	27.2757	24.0782	20.4935			26.4256	25.0107			26.8822	16.7059
	13.0697
	Figure 6 D
	WT naïve	WT AIA Day 3	WT AIA Day 10	Alox12 -/- naïve	Alox12 -/- AIA Day 3	Alox12 -/- AIA Day 10	Alox15 -/- naïve	Alox15 -/- AIA Day 3	Alox15 -/- AIA Day 10
	0.376099	0.877756	2.82363	2.0524	1.6335	1.72175	0.42102	1.06021	1.74336
	0.40319	1.47711	1.88249	0.435311	1.63027	1.66932	0.930815	1.45621	1.19955
	0.164956	1.17363	0.866326	0.395353	1.27868	2.3506	0.52066	0.507704	1.86509
	0.287616	2.50409	0.735007	0.420372	1.07809	0.672286	0.682719	1.74654	1.42097
	1.50703	1.66889	0.502296		1.32606	0.383642		1.97318	1.59373
	Figure 6 E						Figure 6H
	SAPE		12-HETE-PEs				SAPE		8-HETE-PEs
	Healthy Control	Rheumatoid Arthritis	Healthy Control	Rheumatoid Arthritis			Healthy Control	Rheumatoid Arthritis	Healthy Control	Rheumatoid Arthritis
	19276	16995	25710	38629			19276	16995	25394	28785
	13290.5	13102	21450.5	31278.5			13290.5	13102	22558	24844.5
	19256.5	11783.5	55771.5	26259			19256.5	11783.5	44598.5	27781.5
	17808	16278	50817.5	27367			17808	16278	45105	25772.5
	25615.5	13678.5	43745.5	29456.5			25615.5	13678.5	38457.5	27441
	23853	13214	25758	52657.5			23853	13214	20654.5	54410
	25979.5	18361.5	38082.5	26203			25979.5	18361.5	36917	24307.5
	11570	33802.5	14819	65475			11570	33802.5	12466.5	67830
	18135	36224	19167.5	71209			18135	36224	22956	63536.5
		15425.5		49125				15425.5		46644
		34027.5		69289.5				34027.5		63449.5
		45171		54114.5				45171		49977
		29306.5		50330.5				29306.5		45865.5
		30469		56891.5				30469		47577.5
		27442		60474				27442		48676
		26832		40101.5				26832		36478.5
	Figure 6F						Figure 6I
	SAPE		15-HETE-PEs				SAPE		5-HETE-PEs
	Healthy Control	Rheumatoid Arthritis	Healthy Control	Rheumatoid Arthritis			Healthy Control	Rheumatoid Arthritis	Healthy Control	Rheumatoid Arthritis
	19276	16995	38710.5	43389.5			19276	16995	50760	25110.5
	13290.5	13102	29351	44846.5			13290.5	13102	20556	26942
	19256.5	11783.5	45401	42972.5			19256.5	11783.5	26299	24020
	17808	16278	42026.5	31585.5			17808	16278	24812	14965
	25615.5	13678.5	47193	30055.5			25615.5	13678.5	29487.5	10331
	23853	13214	24832	58561.5			23853	13214	25075.5	15924.5
	25979.5	18361.5	45185	28703			25979.5	18361.5	24307	17300
	11570	33802.5	21330	75617.5			11570	33802.5	6336	48390.5
	18135	36224	32668	65389.5			18135	36224	20894	57546.5
		15425.5		60987				15425.5		33591
		34027.5		64205				34027.5		40821
		45171		48723				45171		30893.5
		29306.5		43534				29306.5		27692
		30469		52545				30469		35818
		27442		61245.5				27442		36954.5
		26832		45606				26832		37349
	Figure 6G
	SAPE		11-HETE-PEs
	Healthy Control	Rheumatoid Arthritis	Healthy Control	Rheumatoid Arthritis
	19276	16995	41726	44921
	13290.5	13102	34381	40845.5
	19256.5	11783.5	53595.5	37216
	17808	16278	51028.5	28066
	25615.5	13678.5	56504.5	28391
	23853	13214	30732.5	48458.5
	25979.5	18361.5	38691	31521
	11570	33802.5	16117.5	76243
	18135	36224	33375.5	72528.5
		15425.5		51481
		34027.5		59169
		45171		53436
		29306.5		42724
		30469		66246.5
		27442		70820.5
		26832		51470

## Sheet: Supplementary Figure 1
	Supplementary Figure 1A			Supplementary Figure 1B			Supplementary Figure 1C
	WT naive	WT Primed		WT naive	WT Primed		WT naive	WT Primed
	1.92791	2.21858		162.677	106.891		12	8.8
	2.40465	24.8142		213.069	250.37		10.3	10.5
	0.916279	7.01093		242.186	346.239		10.7	8.5
	19.9507	1.87432		347.862	341.022		8
	21.3213	2.86339		263.007	403.486		8.7
	21.7599	6.85792		446.75	196.094		8.65
	2.17486	3.42623		207.583	415.007		7.8
	2.15847	12.9399		370.917	441.094		8.1
	1.69399	34.1478		214.667	438.265		7.8
	2.06011			190.5	254.441		8
	2.90164			310.109	183.951
	10.6			320.552
	14.2667			231.743
	12.4333			206.333
	7.43333			280.08
	3.1			305.587
	2.18333			323.92
	14.6			416.891
	14.2667			271.167
	17.5167			395.587
	16.35			333.123
	8.60769			367.315
	1.53077			380.093
	16.3776			386.389
	2.29552			180.083
	20.4373			319.25
	1.03793			469.25
	2.74483
	2.76207
	2.67586
	Suppl Fig 1D	TAT								Suppl Fig 1E	SAA
	WT naïve	WT AIA Day 3	WT AIA Day 10		Alox15 -/- naïve	Alox15 -/- AIA Day 3	Alox15 -/- AIA Day 10			WT naïve	WT AIA Day 3	WT AIA Day 10		Alox15 -/- naïve	Alox15 -/- AIA Day 3	Alox15 -/- AIA Day 10
	1.92791	6.73794	103.771		10.7667	9.51194	13.9333			131.459	13162.9	738.23		80.7439	19436.3	156.78
	2.40465	5.7511	28.5896		20.5167	0.9	18.35			90.6386	14747.2	2298.96		84.275	22528.8	853.578
	0.916279	16.5515	29.806		17.7667	1.85522	9.6			60.1596	6369.11	6350.28		90.1601	20997.4	279.19
	19.9507	28.7774	26.5045		12.6	1.70597	46.6833			77.0319	16020.7	2515.54		107.283	28540.7	434.557
	21.3213	21.8695	47.3559		14.0167	4.82537	163.267			105.324	15237.5	235.714		151.394	21836.7	1512.48
	21.7599	21.705	61.7202		18.5167	1.19851	193.85			82.789	5686.15	303.498		182.846	22244.9	1652.5
	2.17486	16.716	17.4689		23.0167	3.25075	18.4333			86.3082	15827.6	200			19687.8	40752.7
	2.15847	27.1875	17.4333		7.68333		21.9333			171.255	21826.9	738.23			148154
	1.69399	0.98209	10.0167		1.725					233.978	21820.4	2298.96
	2.06011	1.11642	9.35		2.22895						16549.3	6350.28
	2.90164	0.668657	15.5167		1.74375						20726.3	2515.54
	10.6	0.489552	91.5167								17035.9
	14.2667	0.974627	11.85								20670.8
	12.4333	0.832836	159.767								24953.3
	7.43333	6.45224	15.7667								53488.3
	3.1	1.41492	2.18478
	2.18333	0.613953	5.44565
	14.6	0.544186	1.78261
	14.2667	1.03256
	17.5167
	16.35
	8.60769
	1.53077
	16.3776
	2.29552
	20.4373
	1.03793
	2.74483
	2.76207
	2.67586
	8.3
	4.50968
	4.3
	4.55807
	Suppl Fig 1 F			Suppl Fig 1 G			Suppl Fig 1 H			Suppl Fig 1 I			Suppl Fig 1 J
	WT naive	WT Primed		WT naive	WT Primed		WT naive	WT Primed		WT naive	WT Primed		WT naive	WT Primed
	20.1075	19.2864		17.3541	9.40377		12.3762	8.07511		33.6568	4.03703		13.7535	1.02768
	26.4292	65.561		16.9334	54.3437		12.0694	33.7291		31.9011	21.4238		69.7416	15.0221
	45.1795	78.4496		17.8608	28.145		20.053	27.5732		21.3757	28.7793		58.7991	12.0355
	15.3501	88.4743		13.7526	26.6609		15.5427	29.1649		18.8088	29.2027		46.7435	16.245
	29.8101	113.655		16.6157	30.0315		20.1959	40.4662		22.9686	38.9942		43.4962	21.0062
	30.9143	26.0389		18.1701	14.4815		25.7511	10.471		22.4866	6.43222		36.8832	2.66862
	22.8947	108.461		21.9135	33.9992		20.1728	38.0405		24.0548	35.0947		33.0314	18.0995
	33.5376	117.533		25.5237	38.8706		22.4123	39.9826		28.2675	38.5028		40.8495	16.3431
	47.8612	5.39		32.0702	1.63		32.6512	2.64		31.1085	1.3		43.3471	2.96
	33.3573	7.33		14.8241	2.27		35.3118	3.15		15.7163	2.04		36.8877	4.03
	38.4244	13.8		10.8293	4.74		33.4313	6.12		13.048	3.29		6.75414	7.13
	73.7503			13.2352			47.7879			13.6922			3.55148
	46.6132			12.301			27.1247			14.2273			6.03652
	56.9448			20.4088			22.1082			18.9066			5.87997
	39.9343			10.0242			23.185			8.83944			8.27078
	60.7139			11.9551			25.0177			12.0164			3.84856
	77.5483			10.1565			32.4987			13.9932			2.26216
	38.1901			15.055			16.2607			8.27372			6.40405
	50.5553			24.1413			21.1923			29.0781			3.11777
	58.4859			40.4318			21.0803			39.0438			14.3825
	71.5			21.8716			15.4361			14.3689			18.0063
	83.7067			42.3734			41.299			24.8978			22.046
	66.3947			65.6857			32.6767			40.3468			33.0862

## Sheet: Supplementary Figure 2
		Supp Figure 2A	12-HETE-PE							Supp Figure 2B	15-HETE-PE							Supp Figure 2C	11-HETE-PE
		WT naïve	WT AIA Day 3	WT AIA Day 10		Alox15 -/- naïve	Alox15 -/- AIA Day 3	Alox15 -/- AIA Day 10		WT naïve	WT AIA Day 3	WT AIA Day 10		Alox15 -/- naïve	Alox15 -/- AIA Day 3	Alox15 -/- AIA Day 10		WT naïve	WT AIA Day 3	WT AIA Day 10		Alox15 -/- naïve	Alox15 -/- AIA Day 3	Alox15 -/- AIA Day 10
		20.1075	93.8121	49.6969		265.831	89.1424	97.7064		12.3762	41.3833	16.1797		116.847	43.0775	44.26		6.77146	71.2388	27.2827		60.5357	60.6486	43.0232
		26.4292	51.4349	85.2433		255.511	205.334	250.211		12.0694	18.6509	34.0808		119.053	92.3078	91.96		6.5617	22.0274	50.7952		82.945	95.4865	44.6482
		45.1795	83.2961	160.663		248.162	186.133	138.663		20.053	32.9367	47.7466		105.061	83.9768	57.47		9.61695	42.5267	47.3423		72.7477	138.355	33.2632
		15.8786	125.601	183.697		220.924	181.409	206.872		16.128	48.4693	57.7084		95.964	91.0886	99.73		17.3541	63.982	49.7564		66.0629	69.5846	67.3856
		30.0223	109.023	35.6672		246.791	135.011	163.807		20.1959	36.7617	13.8059		104.425	69.6483	82.15		16.9334	58.5156	19.2563		59.0136	68.7399	66.0119
		31.1265	38.4651	157.999		282.382	229.427	158.393		25.7512	17.1722	54.3626		113.06	107.053	70.94		17.8608	25.967	50.5714		71.6609	101.26	48.031
		23.1069	114.853	86.3834		311.219	27.3515	130.281		20.1728	44.5822	30.5878		117.273	26.486	49		13.7526	59.9271	40.5014		66.3816	39.1441	37.1458
		33.7498	42.4982	207.407		220.675	173.386	329.747		22.4123	20.9635	67.4302		87.6667	116.535	105.92		16.6157	39.9604	81.1596		62.9152	104.052	61.845
		48.0734	33.9436	308.798		263.422				32.6512	21.2761	111.367		106.932				18.1701	22.6004	61.3917		61.3807
		33.5695	49.4549	247.232		104.745				35.3118	22.4035	92.262		30.8687				21.9135	26.3793	53.2963		38.7337
		38.6366	13.9447	355.298		123.964				33.4313	21.3431	146.327		57.9636				25.5237	23.6824	92.3427		32.1652
		73.7503	82.686	183.715		92.8333				47.7879	36.4581	92.6404		63.3165				32.0702	37.2971	84.8406		41.8078
		46.8254	188.448	207.045		47.8833				27.5355	116.536	99.3425		38.9525				15.348	93.5501	88.2526		27.5672
		57.157	146.821	288.083		332.606				22.5191	80.9821	109.93		215.585				11.3531	134.405	68.5908		169.392
		40.1466	235.552	331.192		102.32				23.5958	123.879	114.546		56.8339				13.7591	97.973	71.7502		48.0586
		60.9262	108.597	79.8509		150.015				25.4286	68.1487	17.5728		80.462				12.8248	58.533	14.2477		65.7943
		77.7606	141.903	172.575		171.2				32.9096	88.8339	47.61		115.2				20.9327	85.4992	35.7994		68.6644
		38.4024	274.757	184.219						16.6716	122.109	44.4061						10.5481	107.351	31.6353
		50.7675	144.089							21.6031	102.318							12.479	119.219
		58.6981	140.749							21.4912	83.6266							10.6804	74.3986
		71.5	377.469							15.4361	65.5777							15.055	52.9149
		83.7067	391.145							41.299	63.5809							24.1413	52.2295
		199.012	451.377							80.3318	76.3414							40.4318	64.1854
		267.404								57.254								35.3343
		202.645								45.9466								34.4103
		209.667								46.4579								34.2584
		3.00662								36.9748								53.4545
		4.94969								33.8022								38.1788
		21.0647								39.5745								48.3815
		31.6244								55.772								70.0558
			Supp Fig 2 D	5-HETE-PE										Supp Fig 2 E	8-HETE-PE
				WT naïve	WT AIA Day 3	WT AIA Day 10		Alox15 -/- naïve	Alox15 -/- AIA Day 3	Alox15 -/- AIA Day 10					WT naïve	WT AIA Day 3	WT AIA Day 10		Alox15 -/- naïve	Alox15 -/- AIA Day 3	Alox15 -/- AIA Day 10
				8.70814	26.9613	11.8175		26.4914	0.708959	4.6119					4.81468	22.0541	10.1793		53.6241	4.48185	19.8206
				9.34203	20.0267	25.4642		18.8324	15.5781	11.4856					5.3731	20.4497	18.1161		47.5742	51.9385	43.0616
				13.8638	28.259	37.7099		15.9691	12.1413	3.72594					8.34751	31.2174	35.6348		51.6752	34.1613	19.7181
				69.8519	32.8041	44.944		18.5854	7.55841	19.2966					33.8393	36.7883	47.3984		44.8577	35.9772	32.5064
				58.7991	24.618	3.07767		15.1638	5.53208	13.7722					31.9011	26.9144	6.7882		42.2381	25.9944	40.5055
				46.7435	20.9226	47.5718		18.4301	8.00909	2.29173					21.3757	16.7967	40.479		55.5739	39.1391	18.9735
				43.4962	41.4068	11.4801		19.0336	0.708959	2.00704					18.8088	42.0413	20.4038		56.5753	0.934786	24.3942
				36.8832	16.2177	39.661		15.6534	10.8831	13.5179					22.9686	11.2501	41.8867		45.3394	34.254	48.7269
				33.0314	19.8782	24.585		16.613							22.4866	15.0613	58.0584		49.3771
				40.8495	20.4364	17.212		16.699							24.0548	14.4373	44.6519		22.6425
				43.3471	17.9786	22.9698		0.708959							28.2675	9.11682	56.5534		25.4698
				36.8877	17.788	14.9946		0.708959							31.1085	22.5456	33.5465		29.5685
				6.88504	20.5436	16.0478		10.7462							15.9091	53.768	38.927		16.248
				3.68238	19.2792	16.2579		24.1674							13.2408	22.0071	47.3099		96.6371
				6.16743	19.188	16.2845		23.8712							13.8849	40.1671	56.9489		22.5948
				6.01087	0.708959	16.3296		37.672							14.42	16.495	18.7657		35.1452
				8.40168	0.708959	57.1525									19.0994	29.2962	60.6488		44.9768
				4.08141	45.5379	49.8151									9.03219	61.3063	56.6157
				2.49501	0.708959										12.2091	19.3751
				6.63689	0.708959										14.1859	27.5595
				3.35899	58.8814										8.45624	89.095
				14.5134	61.1284										29.0781	90.438
				18.0063	65.4236										39.0438	84.9008
				58.4416											59.2066
				49.1404											53.0041
				57.1585											55.8347
				25.3813											8.67172
				13.2852											7.86894
				17.1359											12.4839
				16.3542											11.978

## Sheet: Supplementary Figure 3
	Suppl Fig 3A
	Days	IL27R KO AIA												IL6R KO AIA																				WT AIA
	0	6.97	3.08	10.86	-2.76	-0.81	-0.81	5.02	1.13	-6.65	-14.42	1.13	-2.76	2.71	-2.89	-2.89	4.58	-10.36	-6.63	4.58	-2.89	8.31	12.04	-1.03	-8.5	-1.03	-2.89	2.71	0.84	-6.63	-6.63	12.04	4.58	4.98	6.93	1.09	3.04	4.98	3.04	8.87	3.04	3.04	-4.74	-6.68	-2.79	-2.79	-4.74	-4.74	-12.52
	1	28.36	20.58	1.13	8.91	10.86	16.69	12.8	36.14	30.31	30.31	26.42	16.69	12.04	15.78	10.18	12.04	10.18	2.71	30.72	32.59	13.91	2.71	2.71	-6.63	12.04	26.98	26.98	15.78	12.04	21.38	19.51	17.65	8.87	8.87	8.87	12.76	10.81	20.53	10.81	6.93	6.93	4.98	12.76	14.7	14.7	18.59	4.98	3.04
	2	22.53	24.47	18.64	18.64	18.64	14.75	16.69	36.14	26.42	36.14	43.92	26.42	38.19	41.92	23.25	30.72	21.38	32.59	30.72	32.59	38.19	15.78	25.12	28.85	28.85	15.78	21.38	30.72	19.51	23.25	26.98	25.12	20.53	26.37	26.37	26.37	36.09	38.03	16.65	32.2	36.09	43.86	28.31	36.09	18.59	28.31	16.65	22.48
	3	26.42	18.64	24.47	12.8	18.64	8.91	18.64	18.64	16.69	24.47	36.14	20.58	28.85	19.51	17.65	19.51	30.72	21.38	15.78	12.04	23.25	10.18	10.18	19.51	12.04	21.38	10.18	6.44	15.78	8.31	10.18	13.91	18.59	24.42	24.42	16.65	34.14	30.26	34.14	32.2	26.37	14.7	10.81	18.59	28.31	36.09	16.65	16.65
	7							3.08	8.91	8.91	5.02	16.69	6.97	0.84	15.78	4.58	10.18											8.31	6.44	2.71	-6.63	12.04	17.65	3.04	8.87	-0.85	-0.85	12.76	6.93	1.09	4.98	-6.68	-2.79	-4.74	-0.85	-2.79	-6.68	-0.85	1.09
	10							12.8	6.97	10.86	14.75	14.75	6.97	12.04	6.44	-1.03	4.58											6.44	4.58	6.44	-4.76	12.04	12.04	3.04	6.93	-2.79	3.04	3.04	1.09	-0.85	1.09	4.98	-2.79	-2.79	-0.85	-0.85	-10.57	-12.52	-4.74
	Suppl Fig 3B
	WT naive	CTL IL27ra -/-	CTL IL6ra -/-
	807500000	695000000	833500000
	845000000	982500000	700000000
	877500000	692500000	692000000
	812500000	930000000	1025000000
	772500000
	702500000
	Suppl Fig 3C
	WT naïve	WT AIA Day 3	WT AIA Day 10
	807500000	647500000	657500000
	845000000	482500000	750000000
	877500000	730000000	507000000
	812500000	752500000	715000000
	772500000		757500000
	702500000
	Suppl Fig 3D										Suppl Fig 3E
	CTL naive	WT AIA	WT AIA	IL27ra -/-naïve	IL27ra -/- AIA Day 3	IL27ra -/- AIA Day 10	IL6ra -/-naïve	IL6ra -/- AIA Day 3	IL6ra -/- AIA Day 10		CTL naive	WT AIA	WT AIA	IL27ra -/-naïve	IL27ra -/- AIA Day 3	IL27ra -/- AIA Day 10	IL6ra -/-naïve	IL6ra -/- AIA Day 3	IL6ra -/- AIA Day 10
	162.677	146.402	230.618	475.833	306.184	315.083	232.315	618.241	416.95		12	7.6	7.9	13.25	9.3	8.9	10.35	11.4	7.8
	213.069	280.225	78.1667	448.056	490.083	207.506	366.759	452.5	435.95		10.3	10	8	13.6	8.6	8	12	8.2	52.9
	242.186	205.225	140.029	350.648	318.417	185.264	352.13	390.648	311.7		10.7	9.1	8.9	12.9	8	9.4	14.6	8.6	8.7
	347.862	94.5392	243.755		453.833	434.667		381.574	199.2		8	7.9	8.5	12.7	9.2	9.9	15.6	10.9	11.1
	263.007	162.088	39.1471		327.167	327.167		528.981			8.7	8.7	8	7.6	8.1	7.7	16.8	7.7	8.2
	446.75	159.245	103.069		276.333	299.667		126.45			8.65	10.7	8.7	7.7	7.8	7.9	16
	207.583	205.906	217.161		503.796	356.019					7.8	11.5	7.7	9.35	7.7		11.65
	370.917	338.37	266.874		436.944	555.648					8.1	8.3	8	16
	214.667	346.268	240.917		658.241	615.093					7.8		10.2
	190.5	410.917	303.833								8
	310.109	306.333	186.701								13
	320.552	298.833	340.5								22
	231.743	344.25	358
	206.333	388.732	345.5
	280.08	399.271	447.5
	305.587	428.333	406.875
	323.92	422.083	368.75
	416.891	351.771	294.375
	271.167	308.646	492.5
	395.587	212.708	538.125
	333.123	292.708	113
	367.315	363.958	313.833
	380.093	383.833	229.667
	386.389	519.667
	180.083	523.833
	319.25
	469.25
	261.95
	268.2
	155.7
	451.146
	197.708
	240.208
			Value below limit of detection (LOD)
			Missing values imputation method: half of the lowest detected concentration for each lipid, and represented in red cells.
	Suppl Fig 3F
	ng/ml blood	PE 18:0a_5-HETE	PE 18:0a_12-HETE	PE 18:0a_15-HETE	PE 18:0a_11-HETE	PE 18:0a_8-HETE	PE 16:0p_5-HETE	PE 16:0p_12-HETE	PE 16:0_15-HETE	PE 16:0p_11-HETE	PE 16:0p_8-HETE	PE 18:1p_5-HETE	PE 18:1p_12-HETE	PE 18:1p_15-HETE	PE 18:1p_11-HETE	PE 18:1p_8-HETE	PE 18:0p_5-HETE	PE 18:0p_12-HETE	PE 18:0p_15-HETE	PE 18:0p_11-HETE	PE 18:0p_8-HETE
	WT naïve	4.02162	14.6444	6.03723	2.88794	4.22276	3.76251	2.13625	2.39575	1.54335	0.182514	0.793112	0.667804	0.348827	0.76897	0.0239069	0.130902	2.65912	3.59438	1.57119	0.385501
	WT naïve	3.63656	21.104	5.46383	2.8634	4.98589	2.85895	2.11644	2.2661	1.37119	0.182514	1.1115	0.999926	0.977839	0.732	0.0119535	1.73502	2.20882	3.36163	1.59511	0.192751
	WT naïve	6.74742	33.9827	8.44426	3.76778	7.59957	4.16452	3.94468	4.33982	2.4062	0.182514	0.110321	2.20075	2.05874	0.966564	0.0119535	2.84157	5.05138	5.21014	2.47641	0.553466
	WT naïve	3.00622	14.28	11.4092	8.41474	5.96001	5.27657	1.07012	4.13358	3.97849	0.182514	0.110321	0.316279	0.174414	2.41636	1.06353	61.4588	0.212218	0.410859	2.54451	26.6332
	WT naïve	2.36406	24.4229	12.4199	7.5709	7.22341	6.17206	2.32622	4.34857	4.06692	1.94543	0.283178	3.06093	2.00138	1.43519	0.582934	49.9798	0.212218	1.42604	3.86037	22.1493
	WT naïve	5.20498	25.1111	12.2967	8.15617	6.56849	6.52702	3.1989	4.2779	3.75325	1.61258	1.1761	2.60431	2.85521	2.1498	1.11706	33.8354	0.212218	6.32134	3.80154	12.0775
	WT naïve	5.01051	18.1195	10.0088	5.80324	5.67803	5.89507	1.53524	3.35303	3.17021	1.3727	0.765183	3.24001	2.09153	2.16356	0.780317	31.8254	0.212218	4.7194	2.61563	10.9778
	WT naïve	4.66852	27.7684	12.8097	7.21421	7.60967	5.77868	2.59142	4.56225	3.38743	2.24656	1.93701	3.17778	3.57487	2.75768	1.16154	24.499	0.212218	1.4654	3.25637	11.9508
	WT naïve	4.50378	37.5008	15.3942	8.455	8.61855	5.43533	4.8267	5.87973	4.34863	2.32227	2.0496	5.53371	4.46867	2.56272	1.29354	21.0427	0.212218	6.90858	2.80378	10.2522
	WT naïve	6.19903	26.5889	15.9378	8.27199	8.95233	7.78018	2.77552	6.5234	5.10757	1.96627	0.961788	3.99282	4.91985	3.52311	1.41997	25.9085	0.212218	7.93079	5.01085	11.7162
	WT naïve	5.55953	30.4309	12.6068	11.9419	11.4414	10.5384	4.3509	7.9155	6.43502	2.81862	1.60128	3.64261	5.524	3.42373	0.522093	25.6478	0.212218	7.38503	3.72307	13.4854
	WT naïve	4.92295	55.5793	15.8294	12.3137	15.6768	7.83214	9.12556	11.6847	7.27314	3.05917	1.51982	6.18385	7.80308	5.54894	1.54051	22.6128	2.86151	12.4707	6.9344	10.832
	WT naïve	0.246856	31.2094	15.1737	5.34487	9.05192	4.91903	9.30295	6.37206	6.3784	3.81007	1.58826	6.1008	5.57896	3.10087	2.85435	0.130902	0.212218	0.410859	0.523883	0.192751
	WT naïve	0.333941	47.5053	15.8722	5.1835	9.80598	2.44189	4.85337	3.4462	3.73982	2.02833	0.775642	4.58608	2.78983	1.90593	1.21374	0.130902	0.212218	0.410859	0.523883	0.192751
	WT naïve	0.20388	25.5526	11.6143	3.97376	7.31624	4.89783	7.12327	6.38382	5.75258	4.02788	0.934813	7.25847	5.18686	3.5089	2.34803	0.130902	0.212218	0.410859	0.523883	0.192751
	WT naïve	0.358665	49.7484	16.4987	5.61691	9.3155	4.43512	5.77683	5.03657	4.57545	2.71648	1.08619	5.18868	3.48245	2.1086	2.19529	0.130902	0.212218	0.410859	0.523883	0.192751
	WT naïve	0.281543	53.2158	17.3085	6.62819	11.042	5.79894	14.772	8.02562	7.40562	4.51564	2.1903	9.56056	7.1646	6.37501	3.349	0.130902	0.212218	0.410859	0.523883	0.192751
	WT naïve	0.10194	25.7445	7.93153	2.43633	3.67695	2.93275	6.11019	4.71717	5.10946	2.58275	0.915818	6.33541	3.61201	2.47845	2.57974	0.130902	0.212218	0.410859	0.523883	0.192751
	WT naïve	0.10194	40.3841	14.152	5.29834	9.30849	1.7545	5.3631	3.67929	3.8359	2.09785	0.507663	4.80804	3.36097	2.82085	0.610024	0.130902	0.212218	0.410859	0.523883	0.192751
	WT naïve	0.10194	44.9097	11.4751	4.12167	7.92113	4.85019	7.74983	5.61029	4.03445	3.9683	1.55386	5.82639	3.99495	2.00038	2.10377	0.130902	0.212218	0.410859	0.523883	0.192751
	WT naïve	1.27806	55.66	6.51256	2.61905	5.59915	1.83971	6.39821	3.17979	5.51842	0.182514	0.110321	5.41611	2.6758	4.80045	1.40572	0.130902	4.02573	3.06792	2.11706	1.26886
	WT naïve	6.29575	58.3826	15.2298	6.8267	16.5628	5.95407	10.7862	10.2137	7.34813	5.38832	2.13263	8.29396	6.48288	5.26156	3.7073	0.130902	6.24396	9.3726	4.70493	3.41971
	WT naïve	7.00238	123.725	28.4332	9.66008	22.6957	7.57835	35.5814	22.7881	11.229	6.68385	1.97996	25.4052	17.6627	13.1705	5.05429	1.44557	14.3008	11.4478	6.37224	4.60995
	WT naïve	20.3916	179.079	21.3754	16.3222	30.0661	29.0482	36.2412	16.521	7.79179	12.4339	0.110321	34.6228	7.90777	5.69757	8.25207	8.89157	17.4605	11.4498	5.5228	8.45455
	WT naïve	16.4157	129.956	18.6246	15.3799	25.7934	24.3855	29.6316	11.4239	7.43161	10.9711	0.110321	31.4605	6.50971	5.79787	8.73554	8.22892	11.5965	9.38835	5.80091	7.50413
	WT naïve	20.6687	138.509	20.4693	17.234	26.5992	26.6627	28.0439	10.8463	6.2766	12.4793	0.110321	27.3553	4.7411	4.76292	8.28926	9.71687	15.7588	10.4013	5.9848	8.46694
	WT naïve	9.438	1.94307	25.6272	27.6309	1.79201	11.4427	0.535061	0.333699	15.7803	6.675	3.31	0.316279	2.37863	4.26446	0.0119535	1.19067	0.212218	8.63531	5.77893	0.192751
	WT naïve	4.41867	3.88613	18.9321	21.489	1.79201	8.62533	0.535061	8.85134	12.2142	5.87222	0.110321	0.316279	0.174414	3.95179	0.0119535	0.130902	0.212218	5.84437	0.523883	0.192751
	WT naïve	7.7	15.1718	16.748	21.5634	4.53125	9.19467	0.535061	17.4663	16.2913	7.74792	0.110321	5.14567	0.174414	7.67906	0.0119535	0.130902	0.212218	5.18583	2.8478	0.192751
	WT naïve	5.124	16.8989	20.1873	22.7707	1.79201	10.989	8.43321	25.9408	27.4091	9.98125	0.110321	6.08015	0.174414	13.3843	0.0119535	0.130902	0.212218	9.46951	6.49174	0.192751
	CTL IL27ra-/-	4.78513	17.1722	7.05689	3.33171	5.22743	3.09393	3.62997	0.923447	0.731428	0.182514	0.110321	1.57592	0.174414	0.373046	0.0119535	0.976251	1.09539	2.24939	1.42498	0.192751
	CTL IL27ra-/-	3.90005	20.823	7.13524	2.64216	3.96569	3.73419	4.61628	4.08348	1.80624	0.182514	0.110321	2.47362	0.584664	0.669269	0.0119535	1.82793	1.05504	2.67144	1.04777	0.192751
	CTL IL27ra-/-	3.48594	33.8911	8.43417	3.72232	6.40554	3.76819	4.8755	3.93541	1.90219	0.459729	0.110321	3.00543	0.831619	0.899984	0.0119535	0.130902	2.06148	4.2598	1.40077	0.192751
	CTL IL27ra-/-	5.09715	43.7284	10.8997	4.42904	6.68789	4.1845	6.53514	5.90636	2.25775	0.536867	0.47769	4.31313	1.53088	0.822138	0.0119535	0.596468	2.31245	3.31604	1.07272	0.192751
	CTL IL27ra-/-	0.10194	36.8257	18.8153	21.1019	11.6729	8.27733	11.4504	20.6562	17.9408	8.07778	0.110321	12.1794	0.174414	9.34229	0.0119535	0.130902	0.212218	7.62544	4.15771	0.192751
	CTL IL27ra-/-	2.48267	14.3957	20.8246	24.0014	1.79201	9.90667	0.535061	20.6272	20.7211	8.22917	0.110321	0.316279	0.174414	9.5186	0.0119535	0.130902	0.212218	7.55981	3.46763	0.192751
	CTL IL27ra-/-	0.10194	45.9071	23.712	22.2417	1.79201	8.78533	7.46819	24.3734	23.7431	11.0687	0.110321	0.316279	0.174414	11.7934	0.0119535	0.130902	0.212218	1.97735	0.523883	0.192751
	CTL IL6ra-/-	2.22381	7.68715	3.83702	1.81976	1.09514	1.70472	1.08006	0.667397	0.416514	0.182514	0.110321	0.316279	0.174414	1.00334	0.0119535	0.130902	0.424436	0.821718	1.13592	0.192751
	CTL IL6ra-/-	4.47585	22.1417	7.93343	3.73221	7.47478	3.21369	3.39198	1.07702	1.74541	0.182514	0.623036	1.16788	0.174414	0.721497	0.0119535	0.130902	2.22464	3.83168	1.44243	1.3167
	CTL IL6ra-/-	4.57933	26.0766	8.64795	5.00464	5.47099	3.81371	4.17023	4.81897	5.22325	0.182514	0.339686	1.64389	3.1845	4.37977	0.0119535	0.130902	3.62072	4.95346	4.88999	0.192751
	CTL IL6ra-/-	5.828	39.1539	19.1405	17.8609	10.716	7.34467	13.0471	17.108	15.4036	7.29444	1.35333	9.43575	0.174414	8.54477	0.0119535	0.130902	0.212218	5.82811	4.32094	0.192751
	CTL IL6ra-/-	5.824	22.8562	22.0418	25.9291	9.34236	10.1673	8.6056	15.1336	19.9518	7.58958	1.65867	2.79389	5.50523	8.09573	0.0119535	0.130902	0.212218	6.66667	7.32438	0.192751
	CTL IL6ra-/-	0.10194	39.173	20.4065	24.874	9.86528	9.268	15.3174	21.7526	24.3802	7.71806	0.110321	11.112	0.174414	12.5716	0.0119535	0.130902	0.212218	6.52149	8.88085	0.192751
	CTL IL6ra-/-	5.836	17.659	15.6562	20.0565	3.58403	8.39467	8.62277	18.3142	20.2245	7.58681	0.110321	5.44911	0.174414	11.9098	0.0119535	0.130902	0.212218	5.87921	7.2197	0.192751
	CTL IL6ra-/-	0.10194	1.94307	1.91851	0.909881	1.79201	3.239	0.535061	0.333699	0.208257	0.182514	0.110321	0.316279	0.174414	1.79752	0.0119535	0.130902	0.212218	0.410859	0.523883	0.192751
	WT	3.34462	63.5135	15.7577	14.8692	15.8715	11.6882	16.6119	9.71854	12.2538	1.36417	0.110321	8.24367	7.8433	21.6341	0.742871	11.8181	5.44298	8.06384	22.4817	4.07552
	WT	2.33882	37.8314	9.2779	10.0916	15.4603	4.60412	7.10615	3.94446	4.18265	0.182514	0.110321	4.00444	2.59772	4.40739	0.80868	12.9734	2.49286	2.83079	3.34577	3.99814
	WT	3.24291	61.7026	13.6371	13.4343	27.3468	8.43207	13.341	7.66682	7.62505	1.93339	0.110321	6.19616	5.18458	10.4388	1.74438	16.4737	2.05643	6.44829	11.0286	0.192751
	WT	4.22823	93.4943	18.9561	19.2875	33.4274	10.5954	18.5853	10.2984	9.94528	1.96038	0.110321	8.67293	8.47205	17.9452	1.20778	17.8702	4.8482	10.7428	16.804	0.192751
	WT	2.6799	80.3455	16.7499	17.358	23.8221	9.82218	16.8079	7.29141	8.92098	1.7532	0.110321	6.00945	6.1722	14.0634	1.14634	12.0056	5.86021	6.5482	18.1732	0.192751
	WT	2.68397	30.6663	9.15608	7.24164	15.4417	3.38419	4.7718	4.52166	5.64185	0.941418	0.110321	2.81483	3.0836	6.43591	0.220741	14.7441	0.212218	0.410859	6.64756	0.192751
	WT	3.85985	85.9337	19.0466	19.6138	35.8471	11.3739	16.327	8.54249	9.0268	2.6012	0.703098	8.35177	7.27002	15.3131	1.66297	25.4699	4.24055	9.72309	15.9735	1.93
	WT	2.40705	28.4184	8.09629	7.74546	8.98094	4.23657	8.08259	5.72613	7.94856	1.60165	0.110321	4.13196	4.54141	11.9103	0.474738	9.46371	1.86533	2.59964	12.3561	0.192751
	WT	7.81349	28.6866	7.96778	9.04706	10.2604	5.4754	2.26802	5.14333	5.26471	1.41688	2.65246	0.632558	0.174414	2.04276	0.0119535	3.93683	2.3564	7.99056	6.24588	3.37208
	WT	7.27381	37.4571	9.67361	9.98015	10.5065	5.93452	5.48983	3.7375	5.76397	1.6345	3.2747	3.19985	1.79931	4.04919	0.605682	3.95337	3.30814	7.19306	6.58603	1.69058
	WT	8.30278	8.73256	6.54861	6.00294	5.01266	6.19048	0.535061	5.50833	7.10294	0.835714	0.110321	0.812209	3.90139	5.13971	0.0119535	3.375	3.86483	5.38472	5.43676	3.25649
	WT	7.59921	59.6996	14.0278	13.099	12.4848	6.45939	10.1589	8.29417	9.99118	5.29188	0.41336	8.12984	5.3037	6.98627	0.0119535	3.31601	4.69767	8.83241	7.22059	4.75693
	WT	0.10194	130.232	41.7089	17.464	36.1875	0.365795	26.9313	30.2004	29.5245	12.0141	0.110321	20.0929	18.2774	24.8098	0.0119535	19.9655	11.1919	26.3492	21.7518	5.55444
	WT	0.10194	89.9899	27.0865	14.959	15.4059	0.365795	39.5697	26.4662	53.0731	6.39651	0.110321	7.61818	20.0854	35.5205	0.0119535	18.7011	9.64343	7.34388	30.8524	0.192751
	WT	0.10194	167.313	36.3397	12.5125	30.6196	18.8448	38.4646	34.6477	31.5215	9.34274	0.110321	19.501	28.1023	29.5095	0.0119535	0.130902	10.2727	24.789	24.4294	0.192751
	WT	0.10194	91.2727	23.4446	5.13964	11.8448	0.365795	16.7955	15.356	20.1426	4.44556	0.110321	0.316279	13.4889	16.3213	0.0119535	0.130902	0.212218	15.8592	16.9294	0.192751
	WT	0.10194	88.1061	24.3592	7.18844	22.7056	0.365795	22.5424	22.8434	30.015	3.74395	0.110321	9.32576	20.318	24.2793	0.0119535	0.130902	21.9288	21.3133	24.0165	2.83468
	WT	18.4897	188.976	39.8595	18.7492	42.1113	14.0172	36.4636	26.1709	30.3462	14.4008	6.88621	23.2364	23.6911	28.8685	0.0119535	6.14483	26.0812	32.3873	29.3874	4.78226
	WT	0.10194	101.879	26.9035	7.93544	18.9879	0.365795	24.6303	28.8608	47.3949	0.182514	0.110321	17.3682	25.4177	37.5375	0.0119535	0.130902	0.212218	21.1361	26.3514	0.192751
	WT	0.10194	111.712	24.7943	7.25075	22.9113	0.365795	20.2515	20.7674	24.7147	4.44355	0.110321	8.57273	18.4256	23.1081	0.0119535	0.130902	0.212218	19.6392	19.3251	0.192751
	WT	17.2651	250.614	27.1359	19.848	41.1405	31.2108	42.0351	15.5146	12.4392	20.1405	0.110321	63.5965	8.93528	10.9195	15.0331	10.2952	21.2237	13.9919	9.70821	12.781
	WT	19.8133	268.772	28.8511	21.0486	43.1818	30.259	45.1316	15.1003	11.4043	20.9421	0.110321	52.0614	7.38997	10.6474	15.938	10.9458	25.1798	12.2395	9.12918	10.376
	WT	21.1928	312.851	31.5372	23.3283	45.6612	33.0964	54.2105	20.1133	14.8739	17.8058	0.110321	50.4386	10.4822	14.4909	11.2934	11.0241	33.8772	14.2087	11.4924	10.1405
	IL27ra-/-	2.64035	35.1554	7.82617	6.20865	12.7859	4.28366	8.93918	3.03648	1.65827	0.726476	0.110321	2.89053	1.76119	2.83915	0.0119535	0.130902	4.52066	3.43173	4.33046	0.192751
	IL27ra-/-	3.35787	45.495	10.7199	8.89889	16.1159	4.98185	12.2975	3.87264	3.65632	1.06712	0.220643	4.47915	2.76719	6.16389	0.0119535	0.130902	5.68641	4.24448	6.53916	0.192751
	IL27ra-/-	2.98677	44.3318	10.9996	9.35848	14.3569	5.47601	14.1865	5.38431	5.41873	0.813886	0.110321	3.58874	3.86317	8.84003	0.0119535	0.130902	6.42637	5.06162	8.93672	0.192751
	IL27ra-/-	1.01156	30.1328	7.77351	8.04704	6.10042	1.53416	11.2629	4.27941	7.07417	0.365028	0.110321	3.92911	4.17381	12.3876	0.0748202	0.261805	0.684923	0.410859	7.46887	0.192751
	IL27ra-/-	2.31453	60.2471	15.3378	8.43074	16.1066	6.47796	21.356	8.11638	7.0303	1.70129	0.110321	9.30935	6.85627	14.15	1.62028	20.3123	0.212218	0.410859	8.92231	6.62613
	IL27ra-/-	2.49361	81.4988	16.4324	15.0306	25.3099	4.46501	29.2505	10.6189	9.11616	2.8508	0.110321	10.646	9.19899	16.1162	0.737304	27.63	4.88241	6.58609	14.7416	11.0447
	IL27ra-/-	5.33263	167.357	30.6345	23.813	46.9402	10.2816	41.0671	15.4495	12.8164	5.7956	0.110321	16.1547	9.75056	21.1109	2.38929	38.4367	9.85737	18.7367	28.5263	0.192751
	IL27ra-/-	4.93871	136.449	25.8746	19.1197	38.0484	10.1808	33.5949	17.4595	14.7085	5.61437	0.110321	19.7957	13.6468	26.3119	2.02331	21.5737	3.20289	10.3742	22.9503	0.192751
	IL27ra-/-	4.19371	185.371	30.7262	20.2254	51.4244	12.8643	35.6862	15.4737	13.0801	3.94296	0.110321	19.0819	9.81463	23.5728	1.77163	31.5425	14.1633	19.2045	26.5976	4.70775
	IL6ra-/-	3.71397	52.3462	11.2248	10.1431	17.9356	5.81351	13.5667	3.9651	2.37191	0.182514	0.110321	5.14491	1.14619	3.79695	0.0119535	0.130902	6.27594	3.76733	5.28574	0.192751
	IL6ra-/-	1.9427	20.6321	6.4028	6.28887	10.407	4.30236	6.10176	2.22281	1.69417	0.182514	0.110321	0.316279	0.174414	2.58459	0.0119535	0.130902	3.2912	0.985758	3.31756	0.192751
	IL6ra-/-	2.88278	40.2921	9.5778	8.18304	14.9297	5.01514	11.2164	2.6771	1.77129	0.627154	0.429453	3.97611	2.40466	2.97959	0.0119535	0.130902	4.91406	2.84772	3.23048	0.192751
	IL6ra-/-	2.79795	48.1687	12.5637	9.11718	15.3282	5.65154	13.7625	3.6221	2.96216	1.1389	0.110321	7.12601	4.24163	7.06617	0.0119535	0.130902	5.92796	4.11086	4.78127	0.192751
	IL6ra-/-	3.05086	42.9945	10.1976	8.19504	15.9145	5.25259	13.5834	3.90043	2.89251	0.696791	0.325746	5.70952	3.39713	5.16246	0.0119535	0.130902	5.48762	3.89055	5.0805	0.192751
	WT	1.86061	34.4641	6.99035	6.86868	8.38235	2.8931	9.30258	4.19111	4.87896	0.727899	0.110321	5.71794	4.58739	10.3657	0.876296	6.95352	0.212218	0.410859	5.16939	0.192751
	WT	3.18044	61.1458	13.476	12.1364	15.1356	6.115	16.1887	6.15712	8.34845	1.25769	0.110321	6.22412	7.50634	18.7207	1.53007	16.0584	1.68477	6.94128	11.5897	0.192751
	WT	6.80327	118.74	21.8799	15.3946	30.1051	9.10231	21.9507	10.4891	6.98323	3.69268	1.12041	13.2022	7.50644	12.7812	1.64436	20.6839	6.77027	7.8711	12.1833	0.192751
	WT	8.92057	131.065	26.2314	17.1234	40.5461	10.1973	30.7558	11.1526	7.57	4.69824	0.110321	14.6402	8.70012	12.6145	1.96133	25.7158	7.2354	11.6243	12.4485	0.192751
	WT	2.10485	26.4164	6.51149	5.5876	5.2195	0.73159	5.0187	3.81988	3.31329	0.75828	0.110321	4.01991	3.06366	9.07564	0.617671	0.130902	0.212218	0.410859	1.27972	0.192751
	WT	9.94542	111.397	24.9378	16.6337	31.496	12.5288	24.2661	11.0406	6.84361	2.52935	0.110321	16.1485	8.93003	14.1355	1.90467	24.9873	6.18764	9.45415	12.9586	4.54903
	WT	2.48008	58.8079	15.6583	11.4281	16.8193	1.88413	19.6105	5.5644	7.72029	2.79558	0.110321	7.75281	8.95426	19.0437	0.596227	7.00553	0.212218	0.410859	2.30933	0.192751
	WT	6.83175	153.427	28.0785	21.9463	36.5005	7.60469	30.0342	15.7173	11.7693	2.91829	0.840847	15.872	14.6877	28.8136	2.2752	24.3838	8.07363	8.94666	18.6305	0.192751
	WT	8.29549	189.223	43.8756	13.2341	29.8418	9.11962	57.0414	27.7854	23.6139	14.0718	2.54785	35.9228	18.4743	13.2086	5.868	4.62201	26.6107	21.2317	11.335	8.27676
	WT	4.92847	159.501	35.3767	12.4364	25.0205	7.5945	39.1233	22.1725	14.3219	9.78878	2.22608	29.8616	18.6122	15.997	5.48996	2.46292	18.7466	16.1006	10.541	4.35265
	WT	7.84056	227.307	48.7072	19.4877	32.3175	10.3774	59.3834	36.7979	16.6964	10.4352	3.32177	43.8926	34.2594	36.3414	7.66195	1.43002	24.7148	26.5625	19.8172	6.13869
	WT	5.18039	116.98	30.021	13.2355	17.2578	7.48744	32.3616	23.1956	30.338	9.42838	1.13242	18.3985	20.4508	23.3099	2.64599	1.19438	15.9748	18.973	17.9571	4.21442
	WT	3.69254	131.913	32.7654	12.7679	23.7053	8.0933	36.9379	26.1986	33.3759	9.06204	2.10646	20.5117	22.089	26.3605	2.82391	2.1555	17.6829	18.2894	15.7483	3.33577
	WT	5.18661	179.755	45.0342	14.4898	29.0036	7.74019	51.0805	26	22.8997	6.42774	2.44402	38.0805	23.1503	20.835	6.36168	0.887081	19.1671	15.7459	10.3663	5.51679
	WT	5.20528	216.507	47.8298	14.8838	33.3051	8.0145	54.4664	26.4959	24.3146	11.5296	2.31158	37.6252	22.099	20.9048	6.77372	0.75311	22.594	18.1216	11.6469	5.34051
	WT	4.87349	44.693	7.44498	4.269	7.70661	7.44578	14.5263	4.20065	4.36778	6.2314	0.110321	15.3333	2.8754	3.8465	2.47851	3.9	5.29825	3.05178	1.76444	2.34917
	WT	15.1446	110.746	18.1715	15.5623	28.7107	32.1988	25.3333	14.0178	7.92249	12.9876	0.110321	23.3377	4.94498	5.60486	12.3017	9.6988	13.1579	10.4757	6.70973	6.64876
	WT	16.5602	129.912	17.0388	13.8875	28.5537	25.8133	23.3728	12.5032	8.8693	11.6033	0.110321	22.2193	5.60356	4.32523	9.39669	7.33133	8.71491	9.26052	4.55319	7.06198
	IL27ra-/-	4.86657	75.1284	15.5639	13.8821	24.6989	7.32861	21.467	6.32741	7.32861	2.41067	0.110321	8.29829	6.43389	15.4713	0.454714	0.130902	9.97547	7.09136	12.4468	0.814167
	IL27ra-/-	4.5194	78.1077	15.5997	12.0841	25.5316	6.97712	22.9408	6.2381	4.66596	2.90608	0.349985	8.27123	4.37888	8.41477	0.0119535	0.130902	10.4105	7.7604	8.41785	0.192751
	IL27ra-/-	2.98606	57.0274	12.0633	8.85285	20.3884	5.40194	14.5925	2.95672	3.0747	1.62579	0.110321	6.38482	3.85834	5.33466	0.0119535	0.130902	6.59622	5.4019	5.55252	0.192751
	IL27ra-/-	10.2448	242.46	41.9809	32.4751	60.5856	12.3469	49.4632	16.6059	12.5681	6.45156	0.110321	28.077	14.0078	25.5847	0.68907	34.6157	17.6792	21.0112	26.1949	0.192751
	IL27ra-/-	5.51585	148.586	30.6119	20.8433	35.5086	5.90588	29.3987	11.2148	12.7909	1.61244	0.110321	13.5185	10.2287	26.5215	2.07902	27.2085	10.546	9.8298	20.3959	7.86806
	IL27ra-/-	6.54168	173.212	32.1954	21.476	37.4322	7.38886	31.0941	13.4256	14.573	4.53019	0.110321	16.1283	13.6215	29.852	4.22535	9.78506	10.1452	8.97289	24.2693	9.59162
	IL27ra-/-	5.47704	215.021	38.2106	25.0166	48.5678	9.13278	45.3508	14.6469	15.0371	4.15696	0.110321	24.3872	16.416	35.4015	4.14566	34.952	16.7235	16.5233	27.6081	2.75883
	IL27ra-/-	6.48541	192.845	36.2045	19.7099	36.5104	3.52462	41.1904	13.0157	13.5046	3.97968	0.110321	26.8931	15.4036	27.1466	5.81659	14.2939	12.4521	11.7391	22.1145	0.192751
	IL27ra-/-	6.02061	147.825	25.2731	22.9879	30.1435	1.774	28.3575	11.5687	10.0035	2.05731	0.110321	15.8154	11.419	22.0953	4.5716	25.8379	0.212218	9.95435	21.7499	0.192751
	IL6ra-/-	1.33778	13.2066	5.43155	5.84823	5.11216	3.32082	5.34691	1.95925	3.09007	0.511374	0.110321	1.12626	1.75158	5.73208	0.0119535	0.130902	1.64325	1.66004	5.00476	0.192751
	IL6ra-/-	1.62758	34.092	8.51909	7.17566	8.06316	4.69102	10.7272	3.08288	3.74604	0.182514	0.110321	3.64448	2.51407	6.12572	0.0119535	0.130902	4.41842	3.01326	6.01314	0.192751
	IL6ra-/-	3.98547	84.7867	18.455	13.6952	25.7601	7.7366	23.7822	6.67621	5.29901	1.60074	0.110321	8.70846	5.11753	9.00315	0.0119535	0.130902	10.2521	6.1469	8.24253	0.192751
	IL6ra-/-	3.21938	56.0373	11.7913	9.11548	19.4	4.88803	15.0719	4.26502	2.70843	1.50816	0.110321	6.44926	1.21838	4.9366	0.0119535	0.130902	5.94121	4.599	5.20166	0.192751
	IL6ra-/-	2.85322	49.0122	10.691	8.45142	19.1682	5.55625	16.2454	3.78702	2.05393	1.1205	0.110321	3.93528	1.61921	3.30923	0.0119535	0.130902	4.9582	3.49234	4.0808	0.192751

## Sheet: Supplementary Figure 4
	Suppl Fig 4A										Suppl Fig 4B										Suppl Fig 4C												Suppl Fig DA
	WT naive	WT AIA	WT AIA	CTL IL27ra -/-	IL27ra -/- AIA	IL27ra -/- AIA	CTL IL6ra -/-	IL6ra -/- AIA	IL6ra -/- AIA		WT naive	WT AIA	WT AIA	CTL IL27ra -/-	IL27ra -/- AIA	IL27ra -/- AIA	CTL IL6ra -/-	IL6ra -/- AIA	IL6ra -/- AIA		WT naive	WT AIA	WT AIA	CTL IL27ra -/-	IL27ra -/- AIA	IL27ra -/- AIA	CTL IL6ra -/-	IL6ra -/- AIA	IL6ra -/- AIA				WT naive	WT AIA	WT AIA	CTL IL27ra -/-	IL27ra -/- AIA	IL27ra -/- AIA	CTL IL6ra -/-	IL6ra -/- AIA	IL6ra -/- AIA
	0.0866475	7.71583	1.93336	0.494358	4.98028	4.30406	0.804587	1.24691	2.02565		0.09	3.3	0.99	0.09	1.02	2.91	0.09	0.35	1.27		43.1289	471.542	50.1437	33.0303	248.995	476.978	34.4558	114.578	232.916				2.92156	21.9597	3.10447	0.960657	13.9588	15.8883	2.24379	1.56649	11.2486
	0.173295	2.22131	3.42723	0.551578	2.06393	5.91299	0.202786	1.17724	1.23158		0.09	1.09	1.33	0.09	0.09	1.29	0.09	0.09	0.4		71.3542	150.644	197.595	56.6088	354.622	459.469	15.4561	28.1368	131.036				7.646	9.41416	14.5831	3.07395	11.2809	18.8164	0.122001	0.122001	4.0178
	0.441593	3.52999	1.73204	0.502805	3.23864	5.49044	0.307928	1.31962	1.62724		0.09	1.7	0.81	0.09	1.01	3.79	0.09	0.31	0.87		87.5233	121.308	60.5803	58.6507	321.202	588.742	17.9215	69.1399	262.825				6.09335	8.72906	3.68568	0.980805	12.809	25.6009	0.99692	1.21285	8.73734
	1.20313	1.65793	1.0863	0.816358	3.46672	4.35781	0.367444	1.52726	0.941822		0.09	1.01	0.09	0.09	1.31	1.57	0.09	0.63	0.49		115.278	217.414	286.47	63.5525	498.003	618.383	44.0901	173.376	135.169		S		14.1621	10.7511	11.994	0.753398	20.4345	24.9806	1.79819	7.74451	3.25894
	0.893827	3.29168	1.37999	0.278464	2.72	10.6133	2.32083	1.07994	0.77685		0.09	0.09	0.18	0.52	0.09	5.5	1.95	0.09	0.27		173.534	127.672	350.203	26.2745	544.976	410.771	285.723	180.958	115.594				13.904	5.73803	18.0482	3.9419	18.8136	15.0348	40.2408	5.51897	4.43423
	1.9155	2.96519	2.23686	0.154594	2.71402	5.9748	0.275423				0.09	0.65	0.36	0.09	0.09	3.46	0.09				108.242	209.625	531.475	11.9117	480.434	423.546	29.3294						15.3757	8.53563	45.6532	2.75122	15.9472	14.8838	4.68012
	0.952508	1.70172	2.79136	0.407224	0.919786	2.79318	0.270402				0.82	0.09	0.91	0.85	0.09	0.55	0.09				75.1885	427.975	462.085	35.2652	136.033	615.608	23.3775						7.81917	14.7568	43.099	4.1678	4.63089	44.2874	3.41756
	0.929046	3.13318	1.89232		1.479	1.41002	0.401391				0.78	0.09	0.44		0.55	0.76	0.98				69.7571	450.879	401.617		231.876	268.937	33.219						6.13121	18.6282	29.9862		11.3333	7.51683	4.61647
	0.45999	1.30732	2.03407		2.12618	1.34254	0.357166				0.09	0.56	0.64		0.87	0.23	0.09				55.6399	148.304	396.018		397.192	215.837	37.3959						5.93754	5.85079	22.4633		22.0591	7.06058	3.79412
	2.31505	1.42053	2.07032				0.183814				0.98	0.38	0.64				0.09				146.611	467.648	480.827				10.7286						18.7322	17.3855	23.9156				4.33986
	1.99215	1.68472	3.38736								0.09	0.09	0.09								125.043	255.971	221.457										13.2428	10.9009	11.314
	1.2984	2.4603	4.13489								0.09	0.09	2.32								158.594	758.233	327.992										10.8627	44.9769	15.1275
	0.419138	4.44306	4.86933								0.09	0.55	0.92								27.8669	757.062	254.988										0.244001	61.5902	9.97954
	0.489146	4.38203	2.00088								0.09	0.59	0.09								39.1238	995.862	310.579										1.34758	65.1042	8.91568
	0.540142	3.45841	3.24463								0.09	0.09	1.4								41.0561	603.543	128.366										0.749802	42.5665	4.77218
	0.754364	4.35838	3.57521								0.09	0.09	1.63								241.963	988.029	256.618										24.3602	113.968	11.2187
	0.811452	2.95885	1.84001								0.09	0.25	0.68								150.571	747.333	138.189										13.4828	44.4924	6.00799
	1.19293	10.0552	2.2365								0.09	2.78	0.09								307.339	1538.78	487.95										22.8194	168.891	15.6949
	0.943543	3.49325									0.09	0.09									305.134	691.942											21.9573	50.3792
	1.17357										0.09										405.957												18.7186
	2.12616										0.93										479.425												29.3998
	0.111615										0.09										5.62596												2.91172
	0.161852										0.09										6.56086												4.12696
	0.187817										0.09										10.4467												6.49026
	0.23308										0.09										20.7279												4.43822
	Suppl Fig 4E										Suppl Fig 4F											Suppl Fig 4G
	WT naive	WT AIA	WT AIA	CTL IL27ra -/-	IL27ra -/- AIA	IL27ra -/- AIA	CTL IL6ra -/-	IL6ra -/- AIA	IL6ra -/- AIA		WT naive	WT AIA	WT AIA	IL27ra -/-naïve	IL27ra -/- AIA Day 3	IL27ra -/- AIA Day 10	IL6ra -/-naïve	IL6ra -/- AIA Day 3	IL6ra -/- AIA Day 10			WT naive	WT AIA	WT AIA	IL27ra -/-naïve	IL27ra -/- AIA Day 3	IL27ra -/- AIA Day 10	IL6ra -/-naïve	IL6ra -/- AIA Day 3	IL6ra -/- AIA Day 10
	4.06037	27.4602	4.92358	2.39377	14.7287	34.4268	3.34398	10.2674	18.6021		1.26	6.07	2.86	2.12	4.93	9.91	1.62	6.49	4.76			2.80554	13.185	8.54902	3.9189	5.5171	11.9605	3.61526	9.05509	12.4711
	5.38215	14.4422	21.0953	5.32697	21.7654	27.8062	1.33687	1.12443	11.7268		1.39	5.6	4.76	2.76	4.4	8.46	0.95	2.6	4.83			1.93211	7.6182	13.3793	7.61369	4.86191	16.8947	7.05339	9.86842	9.13642
	8.20756	10.0486	6.94026	7.4391	20.4143	38.0286	1.98517	5.96581	27.7155		2.26	6.41	3.52	3	7.11	14.06	1.06	3.91	7.92			5.20532	13.4335	7.41939	5.42221	6.03221	11.9379	14.3101	9.11835	11.3641
	10.394	11.9965	18.8436	7.71327	36.8752	41.003	3.50829	19.199	13.6831		3.12	7.13	7.18	3.34	8.76	13.75	2.15	3.67	4.98			1.68766	16.9128	14.1474	6.70095	10.7224	23.0218	1.80379	4.53206	18.7111
	19.8216	7.8446	23.0577	3.60973	41.7916	19.4494	19.5698	19.31	13.7872		3.64	6.82	7.61	1.36	7.19	11.08	5.29	4.87	4.6			4.03864	8.49028	9.00087	1.16939	7.91643	19.4431	2.58956	11.6713
	8.99723	14.8199	33.6115	2.04421	35.3963	26.4449	3.79513				2.22	7.84	9.44	0.59	9.33	11.05	1.7					4.9071	5.87406	8.74783	0.924939	12.3717	16.5151	2.53217
	8.46669	36.1288	29.8121	4.18985	12.5222	39.7083	2.80081				3.05	9.44	8.21	1.8	5.11	10.69	1.07					4.53658	8.72976	5.10591	7.54139	12.1909	20.5502	6.97658
	8.58663	28.7742	25.8091		16.2495	24.0101	3.34201				2.78	9.39	8.17		6.72	7.57	2.13					3.82266	14.9743	8.9105		11.355	17.098	0.820109
	5.87368	11.6987	27.8132		39.5675	12.0634	4.35589				1.92	5.16	8.56		7.03	7.1	1.47					11.6532	18.318	15.878		17.464
	11.8504	46.2612	31.0965				1.58054				4.1	8.37	9.19				0.26					6.33495	19.8408	8.24176
	11.108	18.4714	10.0663								3.45	4.32	4.94									10.8806	15.1054
	12.4931	48.2028	20.3004								4.34	11.22	5.1									19.3076	17.1116
	1.09783	35.3503	12.7487								2.69	9.73	6.07									1.30223	24.3728
	3.30479	55.844	22.223								2.64	16.42	8.14									0.892857	28.4033
	1.08628	40.4925	4.37469								2.86	10.56	3.27									1.99221	12.9591
	20.7856	65.622	13.7404								5.88	10.32	5.37									4.73088	13.6594
	12.3831	42.0911	10.7352								5.77	14.33	3.41										20.8574
	25.3745	100.098	33.5063								7.64	12.23	6.79										24.287
	33.5338	37.2492									4.42	11
	37.8008										7.66
	47.2951										9.51
	0.980512										0.46
	0.490256										0.13
	1.37947										0.13
	3.77563										1.32

[truncated: 7 more sheets: Supplementary Figure 5, Supplementary Figure 7, Supplementary Table 1, Supplementary Table 2, Supplementary Table 3, Supplementary Table 4, Supplementary Table 5]
